# Supplementary material for: Running on Empty: A Metabolomics Approach to Investigating Changing Energy Metabolism during Fasted Exercise and Rest
Source: Metabolites. 2020 Oct 8;10(10):399. doi: 10.3390/metabo10100399 (PMC7600507; doi:10.3390/metabo10100399)
Supplement: Supplementary file 1 [file metabolites-10-00399-s001.zip]

Archive with 10 entries (6 files):
- metabolites-902351-sup-final-n/
- metabolites-902351-sup-final-n/metabolites-902351-supplementary/
- metabolites-902351-sup-final-n/metabolites-902351-supplementary/Cycling_study_final_processed_data.xlsb
- metabolites-902351-sup-final-n/metabolites-902351-supplementary/lmDataCycling_Supplementary_table_S1.txt
- metabolites-902351-sup-final-n/__MACOSX/
- metabolites-902351-sup-final-n/__MACOSX/._metabolites-902351-supplementary
- metabolites-902351-sup-final-n/__MACOSX/metabolites-902351-supplementary/
- metabolites-902351-sup-final-n/__MACOSX/metabolites-902351-supplementary/._Consent form_metabolomics exercise study (20.03.17).doc
- metabolites-902351-sup-final-n/__MACOSX/metabolites-902351-supplementary/._Cycling_study_final_processed_data.xlsb
- metabolites-902351-sup-final-n/__MACOSX/metabolites-902351-supplementary/._lmDataCycling_Supplementary_table_S1.txt
