# Supplementary material for: Running on Empty: A Metabolomics Approach to Investigating Changing Energy Metabolism during Fasted Exercise and Rest
Source: Metabolites. 2020 Oct 8;10(10):399. doi: 10.3390/metabo10100399 (PMC7600507; doi:10.3390/metabo10100399)
Supplement: Supplementary file 1 [file metabolites-10-00399-s001.zip › metabolites-902351-sup-final-n/metabolites-902351-supplementary/lmDataCycling_Supplementary_table_S1.txt]

Putative ID	Person P-value	Person BH corrected P-value	Time P-value	Time BH corrected P-value	Person:Time P-value	Person:Time BH corrected P-value	S001_0	S003_0	S005_0	S006_0	S008_0	S009_0	S010_0	S001_15	S003_15	S005_15	S006_15	S008_15	S009_15	S010_15	S001_30	S003_30	S005_30	S006_30	S008_30	S009_30	S010_30	S001_60	S003_60	S005_60	S006_60	S008_60	S009_60	S010_60	S001_120	S003_120	S005_120	S006_120	S008_120	S009_120	S010_120	S001_150	S003_150	S005_150	S006_150	S008_150	S009_150	S010_150	S001_180
Phe.Trp.Trp.Tyr	6.51E-08	1.28E-07	2.06E-17	3.61E-15	0.001036685	0.013981963	0	0	0	0	0	0	14421	0	0	0	0	0	34904	17228	0	0	0	0	0	25361	21113	0	0	0	0	0	28147	20994	0	36606	10581	22722	0	0	67121	15576	62948	39089	0	52621	78563	78512	26081
X.R..3.Hydroxybutanoate	0.000543913	0.000632961	6.12E-17	6.44E-15	6.73E-05	0.001869804	729854	2303696	6353722	1715924	860074	1994438	3087898	1400015	1088483	2828780	1052954	1238955	1767817	2130386	1589105	1851801	2564339	1342253	2339419	2552644	1630666	3461910	2114718	2895186	1767604	2609443	3647645	4630086	7302256	11279205	6682710	4419339	3782790	392434	11877541	18764828	21583052	25193554	6059785	15154814	12484964	27140880	23882258
X3.Hydroxydodecanedioicacid	0.001988678	0.002244731	1.21E-07	1.88E-06	0.003190658	0.032274735	0	6166	7157	0	25167	8107	0	0	0	0	0	17464	0	8968	0	0	0	0	26619	9290	0	0	9091	0	0	10478	10264	10495	9537	102593	9291	17889	20364	0	43011	53647	428168	119661	20738	178158	144105	209389	29162
Dodecanedioic.acid	0.016270237	0.01735932	2.68E-06	2.94E-05	0.042722586	0.216077695	0	11781	10429	23452	30303	39405	13692	11608	10401	20299	20791	109180	23857	13428	10121	24608	20737	33981	57679	25117	29414	13331	24393	12274	24455	75708	36325	35675	33183	185078	34249	50771	71370	19686	126620	59583	1015193	216462	48299	374999	272543	194465	34835
X.FA..16.0.2.0...Hexadecanedioic.acid	1.01E-05	1.43E-05	2.61E-07	3.62E-06	4.77E-05	0.001568121	15083	95890	43366	70954	351126	67000	67853	97390	103795	66515	64531	359535	90211	96006	94071	158979	78915	67831	354590	94263	125272	134890	314990	116434	120385	365679	117136	149315	175350	1004840	176462	251129	453183	8507	395344	406218	4668278	722875	340249	1343939	662372	1797554	290530
Hydroxybutyrylcarnitine	2.10E-06	3.21E-06	4.96E-18	1.31E-15	7.46E-05	0.001869804	12110	329689	329378	199629	213760	227738	404333	92775	289697	446028	250632	363420	286043	448836	103137	485628	471836	313250	516155	439959	349753	150793	615527	504993	303787	567876	729241	485727	240883	836836	944691	347086	722700	41658	700700	477331	1328781	1686751	286491	1603737	1126410	1164496	616814
X.FA..18.2...9S.hydroperoxy.10E_12Z.octadecadienoic.acid	1.43E-12	7.28E-12	4.10E-14	3.08E-12	2.10E-11	1.11E-08	31196	368682	113356	149569	705294	395121	331244	218000	316334	149355	162939	837629	309516	450958	199034	543040	154210	182725	798607	313349	248658	248868	1332935	210030	206393	811924	439060	458091	396015	2133017	398066	282527	603456	31228	1026518	679242	5560151	1180262	361004	1630323	929550	2258232	569948
Diisopropyl.adipate	0.001466339	0.001661956	1.74E-06	1.94E-05	0.007501479	0.058892212	0	68338	71512	69865	260938	79578	54102	46083	68296	46532	66044	335061	105070	68181	34463	73967	42258	132654	277128	100227	114375	57443	47575	43321	79328	279439	64819	113878	138011	534674	126012	126291	245723	0	313078	166045	2581368	585745	187672	1024903	509791	637174	105030
X.FA.oxo_hydroxy.5.1.5.0....1S_2R..3.oxo.2..5..hydroxy.2.Z.pentenyl..cyclopentaneacetic.acid	7.17E-06	1.03E-05	1.24E-13	8.14E-12	5.65E-05	0.001748593	7224	17793	7615	17544	23477	18404	27687	0	9920	11012	17661	39540	10818	21562	7408	20610	8430	19641	31702	16580	21153	9750	18876	18989	19474	29274	23475	23235	41045	105984	48001	36186	32006	0	51085	45237	237168	94903	33966	113565	104466	76509	26483
Traumatic.acid	0.000616411	0.000714168	1.80E-07	2.64E-06	0.00179652	0.021476574	22967	24338	22369	35044	122838	29200	23859	16620	19547	22545	29376	158319	27691	22929	17809	19904	18882	28605	128097	22165	23461	19788	25811	22319	20667	132560	31367	26004	30646	210130	33493	38011	75679	17112	75068	61243	968326	327391	36548	314106	173784	175084	53223
Acetoacetate	2.23E-05	2.98E-05	5.62E-19	2.96E-16	9.56E-05	0.002286432	382769	430691	504155	399722	391846	298142	362803	400721	353137	570706	319156	336215	462352	534662	386900	395540	508720	351459	773356	403239	365893	549450	402646	655056	604344	591518	585724	797863	791950	1318522	877547	644965	816341	306198	1286937	1206830	1662447	1462333	647709	1135974	875833	2003235	1337281
X.FA..14.0.2.0...Tetradecanedioic.acid	1.24E-05	1.72E-05	6.63E-08	1.12E-06	0.000180525	0.003391287	10269	163809	204413	144073	663408	340144	212401	66506	171266	168378	155769	1048318	243388	347779	79974	172543	168246	198979	1192542	259545	304148	81611	176337	150387	224139	829022	345244	278015	197089	886207	199228	308331	692368	9064	688329	423977	4150123	872614	401926	2275493	1092221	1948417	307682
X3.Isopropylbut.3.enoic.acid	6.64E-05	8.27E-05	5.44E-08	9.87E-07	0.000239491	0.004199069	56680	102686	246982	129206	184626	303770	158345	106812	115556	83504	148858	427784	166902	97655	97356	130774	88517	254247	278465	326506	186670	145898	498092	83186	93906	147725	294610	158095	211280	819497	160231	325024	245575	39386	466536	322808	2527963	309543	133421	1194084	458287	508345	216674
X.PR..4.Ketoalloxanthin	4.38E-06	6.46E-06	2.31E-09	6.09E-08	0.040618576	0.211538326	0	8176	0	0	37553	24484	9503	0	0	0	0	54422	9093	0	0	0	0	0	37780	0	0	0	0	0	0	38040	9860	0	20061	49669	10822	26204	47075	0	31940	26898	121661	31257	18032	139568	65879	33452	22617
X.10S..Juvenile.hormone.III.diol	1.06E-07	2.03E-07	6.90E-07	8.64E-06	1.91E-06	0.000111788	7848	59436	17888	34861	598975	59896	25190	18411	43910	15526	29472	798367	55125	45624	21386	51672	21097	27738	774802	62220	22879	21865	87687	39389	48048	700081	70443	77340	77137	351672	63783	82934	477773	0	189020	184231	2192548	366127	142259	739843	252189	799708	154209
X3.Hydroxysebacicacid	3.06E-07	5.29E-07	5.63E-10	1.64E-08	0.000114223	0.00250339	7452	34338	22665	24048	275717	27526	37553	28658	27760	32693	25733	268239	64847	41355	23823	27088	29761	23406	190030	59747	71376	25115	43958	33277	27067	166567	69611	83772	37477	183268	59167	41830	126518	8445	114358	82377	526099	252131	47814	468235	202243	337551	61012
trihomomethionine	1.39E-05	1.92E-05	3.85E-12	1.84E-10	0.001560007	0.01908288	0	35417	70233	27710	31956	75512	43638	0	39893	61946	35269	56153	78982	71493	20738	68156	80474	32699	59951	41711	74896	15124	93711	62841	40422	54509	79966	73613	43190	76350	126236	47804	54422	0	65965	64228	109931	102050	11865	168032	100860	96415	102854
X.FA..10.1.2.0...2E.Decenedioic.acid	2.05E-08	4.51E-08	4.07E-17	5.35E-15	1.35E-06	8.86E-05	27615	31697	32699	27201	100566	32539	30805	26680	36089	42248	27923	85140	37932	39975	27214	41028	41852	28714	63616	34229	33182	33927	41514	46626	36277	67801	43462	31736	39506	76158	52810	38880	73865	26187	69782	51197	143145	111791	42186	142991	55821	104184	61716
Tetradecanoylcarnitine	4.09E-08	8.37E-08	1.30E-08	2.98E-07	0.220081553	0.559241047	0	73811	0	44574	112810	67091	140348	0	56991	0	65232	177110	78402	251808	0	183705	0	127318	219950	128228	89428	0	261150	148749	163473	173505	239658	260536	54533	340517	200547	249782	199355	9280	398020	75903	329695	276245	123681	410628	253864	360365	126766
X.FA..18.3...13S.hydroperoxy.9Z_11E_14Z.octadecatrienoic.acid	2.88E-09	7.78E-09	9.14E-11	3.01E-09	1.91E-07	2.51E-05	20538	135456	38014	85540	169463	326752	88774	83998	134538	57362	81938	200563	255738	122141	63893	183497	53556	69634	230289	253360	93050	85702	221849	59289	80341	192961	292084	111845	87790	371936	87731	88286	188746	8861	206863	177788	1135461	315022	117714	369988	303978	449612	147160
trans.Hexadec.2.enoylcarnitine	4.16E-05	5.34E-05	8.61E-07	1.03E-05	0.133179232	0.44619284	0	92295	67516	0	189392	0	94151	0	0	0	0	213289	0	103347	0	190257	54551	214304	0	159174	143412	54808	320892	176065	202342	93576	195130	250441	85954	421317	290365	216041	250095	10849	445665	81328	374078	369578	138715	426012	283711	581844	62894
X.FA..20.0...11Z.eicosenoic.acid	2.22E-05	2.97E-05	2.60E-11	1.14E-09	0.000897008	0.012416476	63613	390829	643565	171552	495159	372356	491867	182851	204024	330689	182116	243514	127272	339514	253208	297924	466992	277373	279581	159656	281262	310201	453376	526914	242618	256755	319515	504424	497984	1590206	831912	354573	873663	71408	1486292	497834	2236465	1066365	424065	1681725	1301354	2581855	478412
X2.isocapryloyl.3R.hydroxymethyl..gamma..butyrolactone	0.001400176	0.001597597	1.81E-07	2.64E-06	0.038854123	0.204372685	13489	28585	9866	14660	82583	54128	44723	11011	13108	24381	30475	143136	33164	27968	17357	33427	10771	30739	53370	84067	101595	35384	29317	11360	31437	95912	51460	94674	41102	110954	32687	105804	46438	18808	137956	74608	182727	77571	67047	169271	312360	114347	70395
X12.trans.Hydroxy.juvenile.hormone.III	2.40E-08	5.21E-08	3.26E-08	6.87E-07	3.70E-05	0.001460272	0	0	0	13862	82042	57252	0	0	0	0	24025	91246	24325	60951	0	0	0	50585	77984	47942	0	0	0	0	18022	93640	51630	49419	0	62025	21101	19766	74599	0	57627	30960	203973	46771	0	155867	70981	106481	23298
Ile.Pro.Pro.Tyr	2.86E-05	3.78E-05	4.18E-08	8.45E-07	0.000259731	0.00440705	24560	28420	23864	23672	60505	25168	26282	33478	26405	21489	24871	80445	24310	27457	25176	22558	22940	24651	102459	26311	26268	25264	31270	29053	26110	93050	27379	28262	29914	165817	37405	30611	50700	19173	65522	39519	344051	140318	39382	181837	109407	168055	32485
Xanthurenic.acid	1.54E-08	3.49E-08	5.94E-05	0.000558008	0.117067867	0.416065527	0	0	31074	13480	12667	21001	20020	0	16272	38573	16392	57631	16361	54252	11149	27136	39850	29422	65119	39619	68505	0	28951	39971	34191	87122	51996	60148	26227	31357	84726	38428	58150	0	105209	14105	41239	77568	0	53847	53576	88349	26150
X.FA..15.0.2.0...Pentadecanedioic.acid	1.19E-08	2.79E-08	6.74E-07	8.64E-06	0.041984775	0.214407686	0	16510	0	23645	120903	35077	24368	0	16369	0	31613	186188	46556	18485	19389	40650	0	20053	190413	0	0	15907	29074	36029	50144	130081	45495	59669	21470	71897	0	41096	152722	0	65423	45648	326226	70139	41731	309096	121725	136467	39633
X.FA..18.1...2Z.octadecenoic.acid	5.38E-06	7.77E-06	5.48E-09	1.31E-07	0.000414558	0.006301816	8919110	37155492	62630748	21480710	48658628	36173524	54785504	29058164	21411438	43855436	18049926	25570686	15317344	42904464	43645804	38457556	46394440	42710964	26669214	20885376	47625200	57514044	68433832	66116760	46153256	28161986	40425820	99614584	69246328	179936464	101289648	51097348	143522512	8219555	206987760	56679260	244130080	123281384	47978924	197377104	145938688	339699744	49581888
X.FA.methyl_hydroxy_oxo.5.2.4.0...methyl.4..2..2.formyl.vinyl..3.hydroxy.5.oxo.cyclopentyl..butanoate	2.60E-08	5.61E-08	1.36E-06	1.58E-05	0.014733857	0.099359085	0	30304	0	0	0	20381	23695	0	11073	0	19927	0	21932	14469	0	14702	0	34194	0	36166	24819	0	29148	0	22032	0	38872	37729	11989	36322	0	32327	0	0	42078	26883	32103	0	9314	0	51136	29155	36613
N.Formimino.L.glutamate	3.30E-09	8.76E-09	6.83E-05	0.000630332	0.022428927	0.138795475	8719	56824	136792	47651	31761	59119	59645	50251	49768	148579	48657	65796	39250	79211	50454	85201	216931	76089	100245	54693	66812	83237	104242	365197	79931	91228	94207	138061	109057	184926	952244	76525	133886	10522	196556	99441	212775	847942	49091	163016	135693	196999	109776
X.FA..10.0.2.0...Decanedioic.acid	1.40E-06	2.19E-06	1.51E-12	7.93E-11	2.40E-05	0.001051584	22571	50239	43882	41348	76106	61914	52360	31618	34364	50518	41974	103090	57696	57420	27060	67617	58768	48812	116568	52599	56204	34391	39846	43435	42712	69854	62677	52702	25107	88506	51509	59685	68739	20288	99879	48413	206305	145364	45436	183780	129975	146671	45121
X.FA..22.4...7Z_10Z_13Z_16Z.docosatetraenoic.acid	4.34E-06	6.41E-06	1.42E-09	3.94E-08	0.006596021	0.054211044	0	154315	111915	47319	129580	220289	187921	0	58051	60818	47594	55237	118567	97173	58215	162188	0	68777	83458	107527	109262	47833	227519	99095	89543	80271	179729	200692	142891	476176	240272	155202	425087	29051	567374	137034	661433	207982	125193	609074	495159	745315	124059
thiamine.thiothiazolone.pyrophosphate	2.47E-05	3.27E-05	0.010682222	0.051548792	0.161396152	0.489789612	35121	660243	776212	577155	536566	1005592	388611	249155	728295	2509035	317235	619445	932266	2154050	249189	430464	1196133	330661	2994836	590755	432030	423204	714115	1674836	845271	895653	687609	566610	250551	522997	2446683	217000	1844418	32934	377441	474625	853113	3825253	105960	986356	839478	450009	365953
X.S..AMPA	4.99E-07	8.41E-07	5.07E-07	6.84E-06	0.053094673	0.25621833	8791	53016	50450	38906	71849	81592	62120	59000	63708	125304	72186	137360	55014	134281	64988	85992	106843	52262	190628	74740	104738	72406	122919	145103	47643	147712	117623	78232	83832	265484	162325	96288	312979	14258	236952	81231	183335	142036	46162	353118	164164	184741	85807
Butenylcarnitine	2.06E-05	2.78E-05	1.31E-12	7.67E-11	0.000127409	0.002680688	9777	23401	11567	13950	32066	26515	12835	11568	12452	10244	22650	36488	11936	27731	9442	11625	14722	26279	37066	29132	14144	11695	32159	13902	14374	51758	42287	22661	13352	36636	28695	24177	43668	9273	30198	30240	38787	66882	10939	40412	33157	37524	24064
X.FA..5.1.13.0...13..2.cyclopentenyl..tridecanoic.acid	3.29E-05	4.28E-05	2.79E-08	6.11E-07	0.001120986	0.014740965	3877987	13662377	26114872	7217395	19422238	21506978	19561250	12867625	8905167	18883140	7486701	9964901	8950077	18270544	18728206	17309394	22071706	18895858	10721441	12596680	19907234	24288780	29130022	29895400	18675998	12187984	23947276	37653040	28061424	66873140	45138408	20828542	63725088	4115210	79877352	18051996	72024336	42827716	13413426	68190416	58653056	104286208	16901498
X2.Oxobutanoate	0.01383278	0.014849066	4.13E-11	1.67E-09	0.517703265	0.832026327	274757	800918	1017514	364683	485479	1152056	1042260	354077	412617	509714	499971	461360	306900	775700	329533	524059	560180	515788	618411	656371	858135	535327	953844	507013	365516	584527	761854	792504	510092	825455	1064026	400948	659410	223179	1133364	796612	1487897	920511	299153	2068076	1248296	1498090	954778
X3.Dehydroxycarnitine	3.09E-07	5.32E-07	5.11E-06	5.37E-05	0.390339971	0.746613908	0	24134	20676	17822	23447	13831	33217	0	25486	26356	10168	37418	13731	61496	0	38558	31260	34387	74151	30590	43040	0	61981	32115	32258	68913	61474	44417	9666	53929	48672	31689	45215	0	45425	19446	61487	53384	17899	54382	42253	57656	19026
cis.5.Tetradecenoylcarnitine	6.42E-08	1.26E-07	6.50E-07	8.55E-06	0.03847962	0.204372685	0	527229	229214	231902	392731	332698	753730	173248	514269	270764	239996	507377	386562	880258	174099	834234	313203	492799	481416	428502	647394	229010	1202400	433267	715015	472089	780609	1369144	383203	2400655	820823	911300	1117503	78792	2611012	453357	2362387	1257923	422305	1945383	1233915	2447694	271324
N.Butyryl.L.homoserine.lactone	1.56E-06	2.43E-06	3.17E-14	2.78E-12	0.002413334	0.027421669	41823	59256	68788	66962	56656	74918	92064	41791	74270	70646	65948	57348	67731	104214	58263	77334	51228	76049	80318	80852	93769	59558	76419	54247	83813	88214	101339	90655	74567	97511	83596	93473	84288	46641	137936	67368	125636	78415	77514	89913	100076	146588	89810
X3..Pyrazol.1.yl..L.alanine	1.13E-28	2.96E-26	0.000139294	0.001144822	2.00E-10	5.26E-08	484859	46809	91470	75550	45143	117622	262883	1569675	45652	90934	60181	69262	74415	329152	1414924	51322	68055	65028	67955	114031	297096	1543184	68954	62270	58215	66164	112606	300913	1556633	52457	72979	54284	73212	24870	250531	2042197	61632	96132	34765	55763	102912	318479	2123805
Ala.Tyr	1.39E-07	2.61E-07	2.83E-09	7.08E-08	0.000281472	0.004486491	10058	124489	73386	80744	24234	182935	149897	95817	125303	80339	110384	30348	68188	286210	87650	137208	93244	126698	120677	89532	182214	96678	201334	119421	120949	132667	122496	172631	112174	179763	104703	116680	329690	8706	348223	118460	185873	68911	69493	338678	246399	246776	109027
Icosadienoic.acid	0.000158968	0.000190472	6.66E-11	2.34E-09	0.001431165	0.017923644	82136	410602	360996	118150	293888	391784	252500	154842	131749	272558	59893	201242	132525	101832	168926	264025	301019	159596	213619	172038	171592	289434	419356	314378	205761	157666	240429	279366	264188	866531	470719	193990	741475	52913	795126	337704	1089246	659162	184827	1023666	949862	1231954	394151
S.Methyl.L.methionine	1.10E-11	4.79E-11	8.16E-07	9.98E-06	0.005821716	0.050303436	0	268846	159868	107553	255851	420157	237623	53373	199160	151482	101324	396805	331345	303978	62313	281776	195473	157629	651825	347793	252869	62781	349112	198397	109028	654518	545536	309840	97257	285931	289084	134134	468491	40044	309544	97391	305540	230036	75746	658266	527753	292512	113238
X18..hydroxy..chi._.chi..caroten.18.oate	6.41E-07	1.06E-06	8.75E-08	1.39E-06	0.043821419	0.21952444	0	10530	0	9075	22076	20405	8614	9474	8940	0	7910	35288	11141	9943	0	10337	7900	9459	27998	10999	10464	8405	8495	10670	11083	25805	10016	9996	13075	28717	13444	12216	13682	7100	25098	11658	58774	13296	10964	52220	27813	28407	21806
Val.Asn.Arg	1.24E-06	1.96E-06	0.001080886	0.007480871	0.634826928	0.902789251	0	0	46084	0	125716	0	23574	32946	23253	76175	0	203885	17066	52190	50401	41225	52603	27798	85067	25065	36055	65361	77555	108646	0	87957	81356	0	62506	169144	103251	23508	159239	0	136858	47410	118432	74774	0	141971	104671	114622	65155
X17.Methyl.6Z.octadecenoic.acid	9.86E-05	0.000120001	5.73E-11	2.15E-09	0.005124617	0.045687264	61324	193104	210060	152349	242871	210723	209875	148695	155162	181654	111149	180843	118212	165805	150256	134489	192076	171666	187463	143096	189782	179453	264913	201983	186026	202707	218775	291263	177579	348339	326447	252323	513024	34545	479503	289025	580476	291643	237940	490819	625877	910219	203664
X.FA..22.5...7Z_10Z_13Z_16Z_19Z.docosapentaenoic.acid	5.29E-06	7.68E-06	4.93E-08	9.60E-07	0.002773489	0.029760675	59484	311560	309212	113841	316209	586127	400830	109143	221708	221373	53952	220062	239860	367793	214459	293985	269600	175465	263114	234394	299031	270165	367294	228403	173465	195847	342511	375181	315855	1180046	435846	208473	621731	71038	1169487	273234	993586	356919	186664	1319746	937748	1690486	308905
X3.Butynoate	1.73E-07	3.17E-07	7.38E-08	1.21E-06	0.247220474	0.59211577	15733	217444	186802	198254	130895	162228	287086	89209	203159	225212	224171	195663	197407	335881	89314	366001	225002	256833	439347	315758	277657	112754	440400	280791	238138	510093	473032	350601	116688	441120	354609	298319	394461	13343	434431	153790	500955	383833	160036	545980	424431	507883	196140
X.FA..20.3...8Z_1Z1_14Z.Eicosatrien.5.ynoic.acid	4.18E-08	8.52E-08	1.92E-07	2.73E-06	0.001357941	0.017421389	48841	145338	90486	0	200945	347404	250535	67685	66078	80574	0	69463	101973	221064	185495	107414	0	174457	242739	176096	176394	296444	278708	94398	75691	75662	215339	369467	268952	411164	324713	59676	378178	23360	686885	166693	422203	130381	0	379071	362028	808318	203078
Bilirubin	5.43E-07	9.03E-07	0.000107463	0.000897232	0.017083742	0.113747444	0	1019604	172390	569322	0	1046136	1153942	0	938478	465653	743144	0	841869	1498130	0	583279	446714	482607	840080	906441	505081	0	1499519	388297	956917	433159	1145482	1145091	0	75683	601697	499749	892871	320422	1931153	381226	2209293	527982	207790	1303657	1736144	652215	0
Glycodeoxycholate	1.92E-06	2.95E-06	0.001367615	0.009088865	0.011281887	0.081291406	23500	87927	16990	0	791790	93884	121983	102929	115895	44634	0	782715	105857	154692	57482	139513	58241	39273	643858	87026	96301	41579	145076	21866	57599	407350	88824	77181	0	1256105	52008	48472	419389	0	204356	0	1405028	226914	23141	890924	104908	1705277	22046
N.Amidino.L.aspartate	1.91E-05	2.59E-05	5.29E-06	5.46E-05	0.282497386	0.634370843	20429	149925	52120	118763	86749	198023	126457	80284	112193	98022	113571	103408	179582	193261	102337	167719	121877	159317	182952	215311	191731	109973	234981	148458	127581	192018	270114	206719	102929	341262	321347	151452	159773	18150	353739	122038	321113	222434	95831	256777	389098	330740	111498
X2.isocapryloyl.3R.hydroxymethyl..gamma..butyrolactone.1	4.43E-08	8.96E-08	1.44E-05	0.000146002	0.04175473	0.214407686	9627	98202	62441	78421	456767	385709	391170	75825	73364	63135	127336	616438	390803	219602	56854	76653	52006	150928	331686	691477	743251	122097	121911	55476	127803	257378	460022	509904	160345	368743	137988	250123	212934	7058	727701	224451	713079	237554	264489	465495	902720	510508	215503
X.FA.methyl.11.0...3.methyl.undecanoic.acid	4.28E-06	6.35E-06	3.24E-05	0.000315497	0.002828961	0.029760675	723018	1961213	3167215	1333832	3247948	3645760	2477265	1999451	1680302	2741211	1324309	1807384	3493469	2030110	2835263	2958114	2953714	2448415	1366032	3898929	4909614	3487389	4753619	4752002	2033795	1550418	4336466	6292659	3340092	6965752	6043181	2370248	6392737	743106	10343111	1444645	5894228	3437433	1192977	4954623	7058651	7315765	1389949
X.FA.hydroxy.10.0...N..3S.hydroxydecanoyl..L.serine	3.44E-10	1.10E-09	4.36E-10	1.35E-08	0.148229706	0.472538334	9200	106764	67646	52174	97716	89663	138913	30221	73463	72427	49229	122193	75119	124058	14044	85429	84587	81998	89154	77963	122631	30564	120849	74254	71859	105281	99760	142037	39586	126994	99177	83060	78342	7791	163977	58708	150310	128636	44489	154315	169592	208371	60574
X.FA..22.3...3_9_15.Docosatriynoic.acid	1.13E-05	1.59E-05	5.43E-08	9.87E-07	0.00676518	0.054745917	237744	586885	998944	366553	588769	1567463	1103336	447596	317757	799969	229720	456215	468904	807650	559401	432413	759489	425594	504519	607523	668134	836016	636559	988184	288003	404019	1000102	1178727	965602	1271572	1567649	502453	1503294	102443	1821654	902937	1484434	1545920	464757	1893753	1716517	3209392	1176441
Pantothenate	7.10E-06	1.02E-05	0.399465329	0.603121276	0.190493211	0.516491903	101854	241327	240940	251351	352866	521600	423575	384676	392707	487627	390210	1032221	798626	890453	300194	550110	507551	403680	1176065	925010	572759	319335	340177	332724	239777	927384	900581	663359	307568	323829	314706	381673	395211	56077	665448	372127	292469	324610	163808	629757	674433	624902	547511
X.ST.hydrox..N..3alpha.hydroxy.5beta.cholan.24.oyl..glycine.3.sulfate	1.82E-13	1.17E-12	1.38E-06	1.58E-05	4.21E-07	4.43E-05	41155	545334	187058	359725	765496	220365	336742	91265	338902	236344	334906	851946	154685	352114	79543	369848	222691	427828	1041828	133774	203630	94805	617093	166652	317126	689574	181638	203080	100608	1873949	349190	538976	766964	21509	364301	92920	2441162	371764	245365	1156225	218310	508344	91446
Propanoyl.phosphate	0.000605536	0.000703117	0.621890798	0.768644407	0.999071974	0.999071974	0	12649	33139	6102	18479	12391	17681	9372	19703	63190	19249	34539	23002	26684	20667	30395	110147	23100	47848	34526	41210	38672	45766	152545	19048	81364	47868	45395	31930	59903	296142	41489	81814	0	75254	28354	31425	127156	0	87667	37238	40672	25683
X.FA.methyl_hydroxy.5.0...3R.methyl.3_5.dihydroxy.pentanoic.acid	0.000458566	0.000536013	6.99E-05	0.000634051	0.021605604	0.138592045	25471	66192	42109	60971	87575	105344	71202	81068	72425	63591	53822	94532	96139	54837	59009	66273	58918	45831	84128	86055	78142	66480	62858	71565	43765	90176	97184	68743	52974	65785	55587	59803	62821	17881	88847	64871	78163	61100	38428	94602	100786	83571	63824
a.Cysteine.adduct	3.21E-08	6.79E-08	0.379432469	0.57849704	0.388329287	0.746613908	0	32595	11444	13499	78783	50909	23426	23677	46721	41584	27233	252572	73717	63939	20607	72739	42904	25388	170532	103360	52914	27754	115232	46035	24844	166702	133192	67062	21763	78895	58004	31040	97665	0	82583	22603	80815	61495	21917	176355	169837	70686	25101
X.FA..20.2...7_13.Eicosadiynoic.acid	1.47E-08	3.39E-08	6.18E-08	1.08E-06	0.006452272	0.05412068	214913	1446393	1055852	508128	1857953	2002180	1658548	501337	829253	795279	478000	1573779	757641	2123300	706894	928602	649061	750314	1942610	1060798	1087587	892637	1533682	922175	604753	1337930	1662793	1708659	925191	2536630	1440801	654564	2349322	175716	3347858	891506	2570404	1693479	579775	3156180	2618332	3989068	1117575
X1_2.dioctanoyl.1.amino.2_3.propanediol	5.41E-07	9.03E-07	0.00043852	0.003342923	0.408090014	0.761189175	0	539154	192490	188639	491275	350293	509055	111551	449564	270251	238941	447718	381341	756423	124396	624081	272732	390923	526424	530155	495596	193913	812625	414368	541869	666731	769372	1574484	217745	1549080	592390	730171	1057419	60851	1782236	224945	1530453	747034	295724	1607081	1136386	1683926	196149
X2.Hexenoylcarnitine	0.000212325	0.000251538	0.000320069	0.002512777	0.086775771	0.348427906	16191	105025	139007	83887	84572	115573	118773	70557	63746	88579	91899	99803	113995	158056	77582	111655	81193	171531	165864	171901	159253	57870	200426	88087	139198	143530	213256	181188	69455	284215	212936	158120	282296	10111	323910	85312	268368	182299	38787	363583	305475	125114	84613
X2.Hydroxy.3..4.hydroxyphenyl.propenoate	2.11E-08	4.61E-08	0.080906213	0.213852603	0.088232651	0.348950183	23381	141563	70663	93758	226008	363161	193593	79188	162028	132993	128105	354365	299622	320605	79614	322542	180621	185926	656994	474935	324825	88794	451539	138326	156213	635292	732474	397624	97681	446904	188985	202905	317041	30107	665665	87584	364973	142012	92988	372405	521638	572082	108168
X5.Guanidino.2.oxopentanoate	2.38E-07	4.20E-07	0.002388324	0.014607656	0.081063794	0.331670813	58567	68757	105501	106756	204927	217331	115377	162600	81044	134251	84913	278776	167560	187784	154760	116962	137102	104044	478475	187575	196219	172044	110791	135819	119368	331579	317560	161182	164391	118659	245165	95314	229248	38918	200000	173249	109391	195121	64303	296649	277712	285294	168277
X6.methyltetrahydropterin	0.002048585	0.00230247	0.349607659	0.553896471	0.909677727	0.998005771	32331	20855	19874	58689	21837	16236	22493	79066	104615	26726	86988	26132	48308	113275	69408	149160	38505	77975	145427	59390	45492	76741	135057	76573	109109	136181	57943	48003	58147	87784	16178	83157	120376	14708	85999	67365	77849	19990	55526	75702	26432	54036	82874
X.FA..6.0...O.hexanoyl.R.carnitine	0.148830951	0.153500158	0.248398477	0.470769906	0.979258952	0.999071974	36610	491201	673248	255443	478837	836525	830411	306741	570468	550404	766803	948473	728504	1132525	509872	1260347	1003990	1883053	812521	1228390	1428415	845509	3293110	1222978	1205819	775971	2673579	2281062	1096962	3750064	4358799	1450937	2365756	16787	3883268	540463	2029234	1041259	318536	2387486	2225618	1362728	441665
X2_3.Diaminosalicylic.acid	2.63E-21	5.53E-20	3.98E-05	0.000380517	0.00022273	0.004039853	176518	1119261	3128073	322948	70976	1293414	3551848	495520	921057	3789174	439649	99044	987238	4200008	469876	1655708	4717273	641765	102434	1323596	4288615	566541	1914715	4219776	501089	103789	1990958	4336373	550678	1856805	6105998	622219	82211	106996	6594312	679672	2092117	5318413	255859	131464	1870981	6498518	826129
X3.Methylglutarylcarnitine	7.67E-05	9.47E-05	7.17E-05	0.000639362	0.643886831	0.90425827	36994	106605	58286	47527	59555	83807	69979	93842	89771	63647	53216	66209	67406	107642	85419	107968	73304	51022	96437	100083	72495	92203	111103	61267	61705	118404	111022	90848	89999	106579	78925	52794	78616	0	92481	90867	115754	89027	43189	86010	103563	110061	124059
D.Glucuronate	8.68E-13	4.61E-12	2.93E-06	3.14E-05	0.234653799	0.574083248	31475	87355	118398	77533	271016	193964	120202	61539	58947	117589	89084	350000	141841	163278	70593	93485	137037	96540	305457	141788	187206	82636	133961	138736	88664	309191	206739	155040	79653	167335	192067	107483	248797	33761	252024	88485	154163	187780	69304	367043	279978	249640	98755
Taurochenodeoxycholate.3.sulfate	2.54E-10	8.30E-10	0.013958565	0.062533595	0.011651094	0.081713004	46417	21955	17039	0	125210	0	56119	218797	0	48781	0	121190	0	75462	157997	0	27035	0	93965	0	27775	110865	0	57435	0	97587	0	35679	144345	69909	31993	23547	101574	0	48983	131078	53029	68203	0	122205	0	138866	73993
isopropyl.6.O.acetyl..beta..D.thiogalactopyranoside	3.32E-22	8.73E-21	0.053976094	0.160403533	1.11E-06	8.36E-05	38836	123467	0	11204	107365	46533	0	171214	78398	0	10638	155937	36926	0	173378	117023	0	25822	114890	40989	0	187563	153697	0	18450	110938	51213	0	177833	136103	0	19369	77628	0	0	214094	124737	0	0	116762	35161	0	233650
D.Glucarate	3.38E-05	4.39E-05	0.661730752	0.802005473	0.9881393	0.999071974	0	45760	32729	15838	23077	51044	23880	25035	25249	43664	23754	42525	50045	49369	16957	27417	121291	25669	122966	53050	15589	20098	28557	41989	10768	99357	53774	28042	10600	23226	87380	21754	45937	0	26193	24859	32206	54162	9218	60270	73452	21380	21956
X.FA..8.1...2Z.octenoic.acid	3.28E-06	4.91E-06	0.05305579	0.158564464	0.67974243	0.92028668	43912	107848	179402	51355	244772	234611	69732	59397	66266	61706	120764	912938	124208	136691	84906	61198	105796	92566	364635	185582	187160	103585	157083	115184	64799	183615	366191	140070	61128	246867	140952	71823	277352	41509	185602	140426	563158	82803	65318	700727	295808	115075	46583
X5.guanidino.3.methyl.2.oxo.pentanoate	2.55E-09	6.93E-09	0.007866137	0.039784501	0.330475929	0.684371411	57320	180936	114751	51871	187059	145060	69784	158517	151182	164230	45995	247171	119853	98011	147221	195645	160778	54285	480435	185065	111098	194064	275764	190510	47244	340395	230659	139047	158083	211471	208028	49884	363447	11417	182222	168309	240407	188328	46061	316613	200735	217909	203036
Ala.Ser	5.38E-08	1.08E-07	0.021190321	0.086403943	0.793368017	0.968240318	64543	621187	463193	236230	402780	657327	701600	289645	583530	787488	294267	704024	463717	1239029	397414	660032	554743	368308	1440545	642349	799686	368193	705695	661850	300324	1348923	886744	735278	420795	734279	767469	430118	1070769	33120	1055685	393775	652546	657676	129810	1209905	725437	877487	530780
Phenylgalactoside	1.92E-20	3.49E-19	0.017180801	0.074686788	0.121552648	0.421849828	71361	51781	309701	141327	41900	278365	659067	289361	38516	499269	176196	78659	238317	1164272	287596	42994	381515	212347	53755	258549	697960	330477	51237	375875	168490	38664	321216	916420	346240	56579	378787	197241	30803	19003	928064	388400	48721	396218	72364	46481	305743	1123041	432118
L.Dehydroascorbate	5.96E-05	7.48E-05	0.113622567	0.274153534	0.690907435	0.92028668	22828	98909	111879	57534	87067	203892	132647	73777	79840	215288	57964	157779	142074	246048	54138	85239	145073	66946	308680	135375	88575	69560	118052	142795	79801	142922	191394	112077	71516	78649	204032	63233	176333	8358	159131	104704	108366	345330	45429	177002	171724	114028	89901
Linoelaidylcarnitine	2.98E-07	5.17E-07	0.023318356	0.092920114	0.884029754	0.996975003	0	239980	104780	95519	319110	126425	261519	0	183201	233868	208554	344506	291232	309465	75619	317428	94217	194012	313431	232681	286678	203384	548192	197679	293360	379497	506297	448926	111939	552380	242283	299545	458420	31610	523975	89552	455809	254923	85563	451560	439191	464767	87305
X.FA.hydroxy.18.2...13R.hydroxy.9Z_11E.octadecadienoic.acid	1.50E-13	9.97E-13	0.001555903	0.00998055	0.006482135	0.05412068	59617	193776	288149	235258	888699	356640	330633	213717	175139	263746	287833	1133669	267003	430281	177750	227585	462734	303935	1290571	320560	281415	179190	356028	396217	265826	859431	655313	431532	252377	423090	453613	287472	834933	44115	566216	273210	622426	442376	200793	878515	500004	602765	214162
L.Allothreonine	1.16E-09	3.42E-09	0.000914423	0.006499815	0.162923301	0.489789612	163838	622601	463988	520393	589368	1232457	932152	315672	473720	595152	494530	635015	1054494	1104317	323597	559986	578712	559147	1103965	1132121	887162	329953	549533	577063	511394	1037769	1382841	1046823	320085	604515	596584	444328	865669	172083	1041760	458606	539300	661233	310852	1101738	1459708	1270298	482812
Elaidiccarnitine	1.60E-09	4.52E-09	0.000181326	0.001467346	0.547678882	0.849790832	35920	448644	200840	233638	764619	331824	657246	239515	375407	396724	390918	857807	333246	769669	101307	461497	327657	410440	668263	410571	560444	247004	1024116	375524	455317	707343	568413	792658	375295	1209132	514020	548712	701784	39854	1295486	297693	1027452	477803	280677	1015806	696644	1040636	350422
X3.4.5.Trimethoxycinnamicacid	9.79E-22	2.14E-20	0.000543801	0.004086277	0.006933907	0.055261135	33774	0	166284	91808	0	166862	241086	149242	0	191540	72103	0	110399	318657	135285	0	165194	102481	0	91743	241148	165460	0	155536	86422	0	152593	337700	135788	0	189909	85488	0	0	354807	172342	0	131837	54503	0	138026	307528	229312
Laserpitin	3.84E-22	9.62E-21	0.001063173	0.007456389	0.24902225	0.592190334	26598	294834	0	65577	173804	91978	84842	54648	287233	0	65182	252723	85781	148202	75635	285141	0	111241	232111	80368	93653	65419	343352	21850	93740	215740	141231	96940	69886	336367	0	103238	188931	0	102420	91393	306689	0	39561	256353	144981	148303	85239
sn.Glycerol.3.phosphate	0.000141484	0.00016991	0.600044198	0.749698926	0.903827148	0.998005771	0	41653	45772	19925	63136	40449	42667	30894	42746	102892	34740	96333	47175	70404	43955	78537	164974	35163	85170	72992	76940	53658	105908	206877	39056	89546	93298	69888	38532	135148	389246	42557	81449	0	144401	45551	89603	190217	9828	65032	70009	97526	37449
X.FA.hydroxy.9.1...4.hydroxy.2.nonenal	0.001405035	0.001599672	0.441622399	0.639926672	0.699853524	0.922613919	66783	75184	73079	72601	90127	108481	88463	78432	83711	71227	81837	638736	75181	70953	74564	81307	77690	75433	162942	69481	90770	77157	165803	78924	81262	127694	132486	103275	83183	104583	91866	77756	139689	51222	94918	73533	166517	91635	68991	414823	108983	97431	94718
X1.butanesulfonate	0.037722174	0.039604518	0.001183925	0.008087592	0.000112741	0.00250339	0	62187	52099	91490	50359	68714	52673	0	29453	44746	72259	66757	56034	75110	0	37137	57269	85598	69265	56009	49456	15697	73419	42696	59902	65253	59458	43042	0	47143	55546	73082	50383	0	32963	75615	47679	53482	32922	66730	97752	41243	82473
S.Methyl.1.thio.D.glycerate	6.26E-09	1.54E-08	0.031197833	0.112397671	0.215316983	0.552884607	0	70875	106594	115690	56259	165491	66189	28825	50533	100744	119474	76643	140874	84475	30006	65395	106760	159476	117546	165071	89603	28595	76273	110500	154003	134469	220018	91174	25458	78707	119818	126282	70958	10530	84383	29444	82975	101694	90030	94566	201552	106705	35067
Ala.Ser.Ser	5.61E-08	1.12E-07	0.032287696	0.114175076	0.288348599	0.642675267	0	54333	25542	84549	71636	92062	51209	30794	44546	33475	85486	88441	57513	68817	31002	71145	31438	122924	121554	88803	53346	32835	75619	35219	84668	105665	92009	71302	27026	63200	47929	93048	80933	0	75419	26861	72283	33934	62934	85322	89420	82472	34308
X3..4.Hydroxyphenyl.lactate	1.88E-09	5.27E-09	0.041219236	0.134822264	0.719847918	0.928082674	105865	1098010	555656	894276	1428801	2648125	1746316	334499	1013739	777924	1100539	1928329	1942742	2203209	375078	1695695	804285	1447857	2781210	2668047	1773593	448726	2193514	893203	1222839	3380068	4382963	2005735	437844	1953100	1044071	1161693	2126912	152435	2407395	494301	1887188	927255	570814	2652099	3204150	2821406	578302
X3..3_4.Dihydroxyphenyl.lactate	2.96E-05	3.88E-05	0.353427908	0.556596047	0.871576529	0.996975003	0	54877	21994	19806	46083	59953	48852	29014	46821	21916	35998	100235	64725	116081	12310	88915	54003	43939	171007	89029	68039	20067	121474	61657	55872	201329	164531	94396	27060	187810	107379	58810	135902	0	131221	27697	111166	55805	23293	143929	158196	113184	33659
X.FA..O.Palmitoyl.R.carnitine	3.28E-11	1.32E-10	8.90E-05	0.000779893	0.197968629	0.534007687	0	269677	99547	190197	552200	314624	425553	76088	315663	186448	287086	557778	252264	495544	82419	300549	176881	306594	544668	250314	461932	80625	433369	215847	307774	462578	393797	555596	207501	604305	324291	325144	349337	23647	723842	193206	595969	327198	169372	564512	345872	571893	203827
Prenyl.L.cysteine	7.16E-05	8.89E-05	0.002944667	0.016835814	0.004629188	0.043481301	24996	164759	162661	173137	36624	267130	292802	133574	123290	164004	176544	64502	193075	324777	103688	129167	127818	183566	210626	234451	243318	141710	153564	105013	150501	214945	271767	267735	138690	164480	145121	148620	213371	7367	270210	171831	183971	145580	37024	267388	294433	185701	221041
LysoPE.0.0.22.6.4Z_7Z_10Z_13Z_16Z_19Z..	0.005017748	0.005498616	0.000415545	0.003214364	0.347885593	0.709255124	23854	104221	130128	119637	176206	193339	134339	120172	109723	174593	107417	122594	179840	214035	89813	103876	146598	105684	154163	150579	154775	115316	131351	138363	106532	138680	182470	132647	145005	128848	131258	118134	181423	8383	114573	158543	154363	164548	74594	284556	201602	148826	198991
iso.humulone	5.03E-12	2.28E-11	0.000715905	0.00515844	0.316630005	0.671562027	85477	56943	210264	37963	123122	103866	118591	159047	37336	292342	96629	152867	53324	130452	140521	48812	176778	95530	250304	109458	110701	152087	54023	223728	55317	259537	129125	173066	145908	111949	283264	70373	156517	22887	219435	134219	101751	305730	31858	200186	147049	199769	164646
Xanthine	1.73E-05	2.36E-05	0.253222379	0.471104814	0.985857228	0.999071974	121126	533181	480792	391570	467379	884992	767700	327630	598246	568776	500173	887964	771410	1099944	434566	843534	667795	796940	1848576	1329273	1163078	389695	1310883	656262	722539	2357980	1945043	946297	536483	1519999	932425	974748	1884773	158575	1628240	341717	1018674	550130	298850	1831103	1546647	1305052	478737
Sulfate	3.77E-08	7.78E-08	2.04E-05	0.000202654	0.255660273	0.59887175	1551334	3862658	3599429	3079074	5069769	5478055	4216421	2722588	3194914	4097191	3067560	6407168	4225749	5060175	2570432	3270707	3588626	3364816	6179729	4732640	4398670	3138349	4197661	3721696	3338205	5595334	6498779	5958598	2823423	4533685	4594162	3376704	4959608	1395175	5769010	3316118	5202997	4559652	2216942	6509516	6649380	6096705	3699792
pheophytin.b	6.44E-05	8.04E-05	0.044695643	0.142533521	0.365648006	0.733443855	0	60230	71687	35279	60405	71727	54253	54962	51636	65532	42374	135745	56149	95259	42464	58359	54034	47115	93081	52744	68298	53107	70762	75316	55536	66942	61005	83375	49866	78763	67971	46992	61061	0	83630	55435	70470	73390	11850	114123	53046	50901	71757
Glu.Phe.Trp	2.16E-13	1.35E-12	0.045790947	0.145096614	0.153104364	0.483183923	219394	84218	243666	330600	33059	1550796	825530	736588	52884	255287	594705	53556	1001384	803936	872105	83176	306629	641384	44795	1260095	881076	1083090	107237	187720	404944	21734	1717621	927003	992808	112395	302551	597343	17206	113633	1114413	1168367	100032	249602	149754	48070	1441720	675715	1405159
Tauropine	1.28E-09	3.73E-09	0.035647298	0.121318592	0.160024257	0.489376508	6942	26440	9484	9861	52461	54743	34894	16742	18003	24882	23143	48765	39116	67275	10531	34035	21486	26377	57232	40634	36977	8258	32533	25554	17220	47545	70555	54600	9505	25541	30017	18726	58827	0	56317	12257	36441	13464	12891	58366	85787	58815	11550
Val.Arg	3.15E-05	4.11E-05	0.024539512	0.09491017	0.057005741	0.26772339	0	114096	88152	80069	24661	91860	177591	96291	112311	120837	125396	96108	100818	187496	91049	134967	83450	86813	187357	123523	139466	102027	124926	81708	80313	230962	136679	122561	108574	204566	118827	125773	267178	0	227501	94923	177020	103131	52161	214873	149476	149690	116917
Glycochenodeoxycholate.7.sulfate	1.27E-23	8.37E-22	0.00010033	0.000851189	6.85E-06	0.000360547	113386	273671	78605	90052	1036895	224597	186886	443683	172074	165588	98225	1153915	180377	206617	388978	258118	136678	113720	1125515	177446	119804	284640	209775	118077	106531	1126379	204202	175406	244638	469264	101589	161732	959247	0	225168	275493	696987	185197	95046	1295176	132763	377914	179232
X2.Oxoglutaramate	6.72E-08	1.31E-07	0.003236343	0.018019144	0.648051296	0.906582398	67643	361310	349152	298822	450215	782797	541834	194069	283785	324464	337581	515878	548651	615829	224842	404942	402971	419437	810993	632774	560226	237629	493363	471345	362390	843331	1031177	632368	247885	504510	488910	344713	646053	54508	701675	320772	512583	431778	193388	869215	974597	711984	334986
X.R..Lactate	0.003109241	0.003457634	0.002838662	0.016473642	0.305464969	0.654644777	3849432	20916880	13531457	12477340	32282014	31632804	23571194	35336020	88258880	124076416	34286396	241431392	163512240	184780464	27129648	98885816	106834880	26004150	327472704	149440400	54045460	24323078	65039020	83537728	18491018	150495552	119130416	44225420	15560749	33793924	37930980	38525188	82312016	2812722	63869760	15089228	31566416	28015982	9369681	57159712	44708788	48597700	18250140
Creatine	1.34E-07	2.53E-07	0.880021728	0.942752401	0.153406303	0.483183923	36570400	62255032	79712464	43855864	208774016	38932628	52670656	180435840	74845344	177102000	73614112	212893920	59470592	112911888	205468560	120013208	234055216	91172368	147403920	75735680	98106504	262255792	197380112	334749600	82836008	119787656	97887448	107959208	258963840	179415024	475596256	76726360	116501368	3623988	120920248	245084080	98991704	299908128	33649932	83520600	47489492	101211128	220472816
X.Fv.hydroxy_methox..2._6..Dihydroxy.4..methoxy.3..prenyldihydrochalcone	3.36E-12	1.59E-11	0.316847588	0.534172537	0.011188524	0.081291406	0	21851	81208	0	44057	93695	19300	82061	0	78600	19604	64745	67729	43949	76165	0	62763	0	101912	81518	42138	79923	34266	66609	14092	101685	100025	20725	77367	0	82989	27300	73494	0	41518	98803	20526	71818	0	89038	75786	0	115108
N.Acetylneuraminate	1.03E-10	3.80E-10	0.05155594	0.156753899	0.994247037	0.999071974	0	23682	28478	12004	44180	34086	49461	16728	20235	10212	24189	48286	41246	94690	10926	29398	17436	23263	53987	43475	57717	12821	47555	39830	18986	58222	44582	61996	16980	39711	24616	28337	51301	0	81527	9478	35127	30931	0	53000	56709	62897	12992
X2_3.dioctanoylglyceramide	3.52E-05	4.56E-05	0.009020105	0.044760146	0.947805029	0.999071974	0	146278	0	0	231656	194068	150424	0	149278	0	0	279768	140674	178594	0	179385	0	122871	368476	168995	155930	0	169015	0	138695	363576	225478	307860	105240	714337	291949	268381	406437	9655	728553	143338	558360	209556	99209	770670	415413	502006	77738
Phenylamil	4.33E-07	7.35E-07	0.825068093	0.900385513	0.959254856	0.999071974	0	159739	96291	100186	260087	189518	170646	90567	120047	205214	123696	336857	192670	326438	122758	225775	363115	112559	507838	222652	206782	136971	303193	200797	163723	431275	287340	243000	90946	174397	181020	143832	274158	0	224796	89758	186923	158394	34851	382922	188419	211996	149486
Ala.Thr.Cys.Cys	3.70E-17	4.52E-16	0.012809961	0.058210858	0.684334251	0.92028668	0	20474	34484	55454	87143	25436	50039	0	31375	43909	30944	78826	37411	53080	8980	32687	28234	50000	132716	39317	50587	13483	33215	43324	48398	151838	48336	54605	11207	44659	55415	46067	153379	0	46257	12152	32067	38252	29599	139043	44221	42656	18449
Taurine	6.25E-09	1.54E-08	0.049911494	0.153528923	0.901273884	0.998005771	1540902	5593618	3456999	3969001	7681763	5699352	5446099	4544464	5649983	4945386	4368821	9966160	5646744	8850779	4342273	7468314	7579129	4751193	12815379	6253165	6559655	5566373	7848433	6057746	5441116	13022993	8213528	7328281	4839088	9383201	6239274	4916866	11395591	914979	8650065	4273088	7761842	5645903	2838291	11831016	7275244	8134922	5906298
L.Cysteinylglycinedisulfide	4.05E-09	1.04E-08	0.090517144	0.234541958	0.518371151	0.832026327	31239	753010	199166	152621	655934	1075589	447102	109866	170642	359371	164789	849444	661490	599471	98204	326830	398325	236043	1579427	819715	579220	155244	372562	184979	190565	1403032	1079225	954186	117336	334539	634470	169500	804094	16744	637277	146549	309814	428324	67577	1075466	1328558	564915	195028
Guanosine	2.91E-06	4.38E-06	0.853676588	0.925413068	0.618490431	0.898839289	0	32043	36921	19641	10019	56302	66296	22823	33502	47720	37199	8592	36248	100898	18690	35194	43522	47258	85068	47349	62195	20795	39757	26359	30496	41805	43071	85801	29859	22318	35554	21346	35670	0	86525	24728	30823	20830	0	56520	36187	43951	30088
Acetylenedicarboxylate	5.65E-05	7.13E-05	0.066678999	0.189584612	0.804956095	0.975763569	27527	79132	96471	68668	76396	125756	81755	87549	90043	111512	68748	110877	135474	89581	74980	88238	164009	67979	173423	127182	86274	82169	112662	119080	59950	132519	152311	88750	98663	111382	161753	92913	131449	15016	93819	107279	109226	144421	52437	155964	130599	107414	88531
X.FA.hydroxy_oxo.7.0.2.0...4.hydroxy.2.oxo.Heptanedioic.acid	1.05E-06	1.68E-06	0.002525077	0.015093075	0.964770642	0.999071974	86700	447472	352802	374595	399843	500436	431221	234719	360673	383939	445643	505259	404809	435709	245083	452260	424867	499613	720501	466064	425259	303660	523215	429606	475359	774442	643631	466411	240849	595796	524203	533390	667058	51781	486619	288033	527984	467454	318464	797340	635790	467426	309375
allylcysteine	0.044252251	0.046275714	0.812799923	0.892943723	0.45619052	0.78932965	61337	1017514	544701	512401	561738	661765	868519	716928	569305	232585	774129	3362779	665028	515482	560295	865421	366735	1001148	1153761	1420160	879715	762798	1501753	236242	534942	992100	826252	776007	951057	1033864	610289	990257	554894	24054	788780	1010330	1336907	381430	332087	950860	920982	418544	1185717
L.Djenkolic.acid	1.97E-10	6.54E-10	0.12508222	0.294487826	0.568327648	0.861499547	0	52812	19408	0	31736	32404	25518	0	30399	11425	12385	54971	13993	32194	8204	52759	15661	18991	51387	24358	21992	11431	71006	0	13530	48163	28914	36073	0	47322	17901	7140	32533	0	29699	0	38684	12510	0	31502	30247	22167	20372
Pyruvate	0.000800602	0.00092148	0.003221199	0.018019144	0.502337633	0.832026327	192778	757410	439919	280733	1296330	1266205	636485	1194203	2613785	2804571	1011865	5339591	3604111	4854763	1089847	2991763	2930350	874151	6447201	3946179	1790597	1015050	2305662	2289960	538663	3853397	3895217	1521380	657649	1149825	1432486	1072361	2431886	181118	2051334	461623	1118494	833628	360123	1898152	1889163	1722809	558684
Citrate	3.87E-06	5.77E-06	0.035036453	0.121244566	0.814373017	0.975763569	528543	5082613	4999005	4047911	4470762	8466332	7741141	2043118	3794235	4712655	4441012	6634067	5985406	7423519	2218852	5677355	6558686	5904815	6353090	7925602	7449073	2772632	9629441	4956857	4630555	7290457	10902504	7424706	2295601	5415538	6345681	4260154	4163429	415495	7159586	2945369	6038479	6370332	2495205	7616796	10665389	9072349	4088165
N.Acetyl.D.fucosamine	3.67E-15	3.16E-14	0.522966599	0.696406155	0.67216112	0.92028668	0	89519	67952	74231	340765	180835	109580	32889	83821	75995	83573	450398	170609	126428	18264	87710	65845	99130	848273	260625	117223	43138	122891	90451	104356	783417	243305	126449	18467	142763	125008	93775	587367	29010	199790	66035	115618	94530	73046	576421	276315	125157	79241
Ile.Ser.Ser.Tyr	0.162137598	0.166571048	0.788621432	0.886426967	0.306164668	0.654644777	18115	95915	99695	93511	112495	127402	141306	167799	155994	81486	145151	177692	461199	135984	133800	200439	104349	94425	120658	133771	135228	178628	227529	0	77762	111132	111987	152975	223881	150276	132640	125256	118336	0	136123	183116	154063	112769	101230	161396	131917	117347	185427
bacteriopheophytin.a	1.53E-08	3.49E-08	0.012206851	0.057328602	0.21160402	0.551008487	74578	327402	366504	146177	214440	223331	280899	209688	261779	366520	174827	350583	161115	385031	175699	302684	373774	217108	320268	196606	292608	204251	442930	342448	150448	286793	242267	310506	227655	341008	397845	172726	225554	0	298498	248861	332492	359570	81879	265716	210567	260235	286319
Urea.1.carboxylate	1.51E-10	5.29E-10	0.009285986	0.045648865	0.469014142	0.803587749	174668	897356	617602	743359	1136130	1467289	1411031	391968	664380	651196	781957	1191482	1087408	2092842	400067	897759	637959	921756	1589856	1128594	1395813	447175	1016682	718099	875849	1287373	1574895	1654486	493480	930981	770675	746295	1103169	126590	1840735	550048	960911	772900	398115	1381044	1415140	1721855	622596
Ala.Ala.Ser	4.58E-08	9.20E-08	0.018471505	0.077728094	0.080207378	0.331670813	0	129840	77473	44558	59393	77651	131032	60413	74271	85079	71272	72848	54461	161535	56964	92628	99831	86495	144081	64710	144049	73649	101297	66599	74209	126472	100783	124987	82509	79186	107738	53985	133526	0	168701	79483	111325	87341	35060	158135	88799	114290	82886
Glycerophosphoglycerol	9.14E-05	0.000111746	0.101904867	0.256468709	0.588146017	0.881381211	0	32907	34735	23240	32157	38599	39402	16555	0	39721	23872	47044	31768	39147	21900	25634	41824	29945	100990	33338	28915	20148	38597	36594	37686	64579	49408	33102	23707	23997	61334	35247	44134	0	42230	13907	25274	40942	7628	55375	58977	44467	31359
Dihydrobiopterin	0.000203521	0.000241653	0.506407737	0.684756991	0.554025488	0.854596501	34752	53606	67771	71443	30773	67220	126750	113206	157195	43544	146534	99524	81589	127173	119024	253372	70636	149009	166220	75302	173308	122396	324294	81738	134017	188256	97461	106013	122683	197438	72484	150804	114081	33649	130857	110604	163505	46306	63987	159757	89397	107429	149607
O.Acetyl.L.homoserine	9.55E-09	2.27E-08	0.03475827	0.121078476	0.546568277	0.849790832	58127	469518	264176	310692	580409	741889	651626	191816	329139	352591	367457	752438	507726	809911	168851	476053	336732	505469	912453	615228	600418	195269	504221	351803	338863	889174	1005142	834964	178088	560889	378274	327173	544276	44597	840792	275938	520512	315683	163386	798233	790831	834014	357351
Ethyl.3.oxobutanoate	2.40E-06	3.66E-06	0.727850943	0.840168437	0.199216139	0.534631067	2647776	19955086	10465153	7429663	10907855	34203472	25214106	8355200	15084473	16866328	11488098	30271552	21691494	31296020	7947790	18200100	13439615	14838544	22799868	33092938	30888928	8914004	13942570	10425635	5723457	22927396	29748786	22996546	11781449	14110287	19765472	7223670	9100881	1070741	28351884	12750602	10470652	10915317	2415984	22809416	22036528	15851112	13486183
Methylimidazoleacetic.acid	5.33E-23	2.16E-21	0.002844585	0.016473642	0.046697856	0.231727099	85162	1145661	1904871	856064	480752	1067882	2837872	259010	1204575	2380698	774402	531403	759363	3366889	236830	1456497	2752726	1101373	626017	1037936	3267104	303468	1696236	2684764	932732	681776	1397165	3647979	307121	1904359	3207070	1053915	502280	89536	3829569	374499	1782956	2991945	412036	664981	1106038	3683098	378334
tetrahydrogeranylgeranyl.bacteriopheophytin	1.10E-07	2.10E-07	0.021732071	0.087260073	0.054301881	0.257322425	226234	757350	891283	547582	947062	865816	1020964	674586	713381	851881	637935	1294495	579312	1330960	652329	716425	800347	832457	1335584	681168	1171242	726079	1116649	823651	639654	1044424	884647	1146834	746274	897184	1025925	555483	863835	64194	1217737	882635	877924	842823	353778	1124823	715708	1185999	968072
Indolepyruvate	0.002044272	0.00230247	0.072547664	0.197720577	0.02791968	0.161381889	54428	457261	481696	580268	338823	1201175	1244719	428863	453916	879910	463480	519159	789850	1367821	294919	295303	554245	427802	814629	925423	477317	325952	418265	440924	645429	632995	807020	858113	187072	143506	886799	453502	806100	25235	1191298	492988	955978	732367	284319	816708	993904	274275	490010
X1.monopalmitoylethylene.glycol	5.84E-09	1.46E-08	0.001247963	0.008415751	0.272172522	0.617080803	67304	341980	306557	277512	607439	398853	394358	290674	335326	356057	337690	590263	338555	455262	300075	388143	337465	278286	688668	303294	368186	303730	515602	438948	397268	498630	431196	429421	278308	467274	370822	312445	782490	31897	562471	279321	534548	403763	210869	810407	573842	847963	304037
X.FA..20.0.2.0...Eicosanedioic.acid	8.28E-23	2.91E-21	0.800912026	0.889769259	0.182534456	0.510618775	0	0	0	32616	403008	64371	89040	0	33239	0	43900	602844	61419	136398	0	35239	0	41160	727698	42497	54063	0	50154	0	35352	506152	64472	110936	41851	0	0	33092	337235	0	74160	31473	0	0	26933	520729	77497	120248	38757
Val.Val	4.57E-26	4.80E-24	0.012837376	0.058210858	0.256171376	0.59887175	26739	267726	68676	29980	77547	52690	26205	99712	257419	70907	25348	87402	42365	34562	76503	317824	90779	36681	139329	41506	20529	75399	381431	100686	46934	151973	70784	41041	79324	400859	112843	30722	112315	13654	32131	108734	399051	106080	16928	154444	43372	36244	98075
L.Cystine	1.07E-08	2.52E-08	0.054536413	0.161158164	0.735824642	0.93095867	55192	715708	456098	406305	735938	1095802	925510	298340	414912	480593	563717	1031405	788162	1243545	301906	528087	463639	539715	1106518	730098	880988	345391	731684	395774	483919	1040553	1025591	1088831	317584	623826	639979	409403	714247	39879	1092589	365082	629553	444809	163959	1086147	976954	909885	540186
L.Homocitrulline	6.06E-13	3.35E-12	0.044711086	0.142533521	0.578236938	0.874001809	49455	148931	341260	88303	87308	262938	314084	162448	124288	408763	103189	229675	162205	428193	169009	144025	468516	112435	238207	192833	355197	155247	154411	423607	98726	183086	275737	303688	128890	129580	515096	112645	168443	11545	323919	207969	151111	461618	93768	227794	269599	361543	258997
X6..2.Chloroallylthio.purine	5.08E-09	1.28E-08	0.318885495	0.535025191	0.17774533	0.502656149	0	13026	0	8257	39902	25279	25309	21023	24374	0	26195	70215	22414	44998	9739	37514	0	23960	93446	50473	45438	22834	42256	13309	24883	88467	49364	30417	30459	32115	15702	25267	66935	0	54265	18583	22422	0	0	62406	44600	32792	18878
Nitrilotriacetic.acid	1.98E-05	2.68E-05	0.178697462	0.365356726	0.907368755	0.998005771	16041	49918	59084	33179	47433	62917	50034	51237	49565	67931	45240	77036	58607	59061	37188	57833	89032	38457	102039	68841	48569	46504	54794	85425	36498	86814	84491	52742	40907	55067	82794	37368	68164	0	54727	52060	62939	74481	22410	85744	80603	58454	49551
SM.d18.1.18.1.9Z..	0.019577182	0.020761286	0.085728794	0.223234384	0.692839402	0.92028668	200561	375473	319453	433399	520064	523452	444762	346625	443913	313861	453699	470508	529374	589725	396098	435759	362683	533112	541767	525872	410875	357728	719046	554534	590134	501320	560721	536336	431233	529260	357284	462354	444917	119269	632311	386651	470057	337778	363712	477546	482206	488921	465949
X2.Hydroxyethanesulfonate	5.24E-06	7.64E-06	0.032132899	0.114175076	0.660156616	0.916206808	88670	335575	323146	332028	390166	691183	526404	207616	336352	311853	348736	444837	458947	669650	258175	341078	373638	471055	677559	581404	529888	228188	504376	317880	409455	640863	876936	565454	302449	521588	434136	395326	512523	57156	592535	308264	538637	407813	172159	641435	800723	605328	336534
X5.Dehydro.4.deoxy.D.glucarate	2.84E-07	4.95E-07	0.196961657	0.390950309	0.951158408	0.999071974	86702	347688	415771	208679	378536	458700	302007	265461	293551	501406	249504	468778	438843	446047	247381	366204	590090	291323	759460	511870	329890	269318	393267	506387	264954	697355	615192	400652	253781	599661	595368	257612	547171	50601	368625	318869	400729	576178	125135	618552	491282	370361	328110
X.ST.hydroxy.3.0....5Z_7E...1R_2R_3R..2..5.hydroxypentoxy..9_10.seco.5_7_10.19..cholestatriene.1_3_25.triol	5.16E-09	1.30E-08	0.143124948	0.311089763	0.328593711	0.684371411	69457	187428	121248	173965	270387	223958	209809	170285	189393	178538	145994	420895	118636	283482	142958	229134	69777	238286	536262	160364	248954	175648	209080	127531	192905	304431	202501	227306	150580	186641	165629	150995	318371	0	162726	163058	335124	241828	133022	371187	166191	326534	167850
N2..D.1.Carboxyethyl..L.arginine	6.51E-15	5.43E-14	0.297813655	0.515295995	0.262115578	0.604705238	115317	140697	204736	138184	53917	112516	146413	437557	141895	188366	90765	49404	124748	152437	399486	119593	170928	96327	85447	80710	174573	456238	103159	144966	117649	77551	129582	148701	426322	92689	150390	83050	141000	0	142891	373790	104799	186392	68211	88041	112486	133006	421697
Ascorbate.2.sulfate	0.000190736	0.000226984	0.567405854	0.729719998	0.298129994	0.65340157	0	15991	15317	17063	26656	19671	14052	13442	12902	16706	14521	31340	17816	28567	12260	16756	20329	19792	49366	26029	18030	17024	21005	23129	17120	38227	32267	25230	7481	21890	16851	19150	26710	0	23928	19178	15341	21248	0	29249	26735	21884	15334
X1.Methylnicotinamide	1.72E-11	7.27E-11	0.0306409	0.111922519	0.081341321	0.331670813	37362	101217	138411	47833	76813	90948	158706	76025	70714	119135	50465	78090	83645	223230	76681	113890	119498	53754	90143	90568	174588	80715	107221	121827	42035	70134	114702	140353	71345	70432	102028	38461	52330	36710	124437	86213	82011	133037	36642	100285	104541	169028	118150
Metalaxyl	6.28E-09	1.54E-08	0.113109413	0.274153534	0.986674482	0.999071974	11635	140859	35275	67336	108563	159317	73500	29466	108056	37790	111741	158881	141304	122978	25874	122875	51826	133086	115448	165854	91813	22420	175518	51630	78923	82630	191749	90330	30468	159817	56529	105718	67932	11967	95576	42579	221559	41641	52631	134143	140776	88066	29976
Gly.Arg	1.56E-05	2.15E-05	0.683542061	0.817143463	0.44825175	0.788563279	0	36492	30428	32961	41928	54014	44008	32163	31950	41625	26661	45739	42045	49413	23761	44008	51259	32859	99042	37131	39963	28841	41857	30449	28121	63848	67780	54480	28397	45019	35446	30136	48114	0	49961	32961	33509	22578	8744	54383	38070	53644	31650
Isocitrate	6.83E-10	2.11E-09	0.194887635	0.38829885	0.710576122	0.927665621	83990	445704	235938	121371	476683	566500	232308	153764	142720	514100	120411	511029	473623	365475	132990	182106	648970	126332	926515	495742	297992	180426	237905	235266	138015	690274	563324	424667	146757	176557	618618	119909	542130	42963	301818	146025	179729	584731	80828	565839	595867	282827	158765
X.FA.oxo.16.0...10.oxo.hexadecanoic.acid	2.52E-16	2.60E-15	0.024248734	0.09491017	0.026516432	0.156715092	138615	711633	671168	588985	1509798	606726	806915	402065	565358	750737	710956	2356256	557027	1001901	479910	735834	650216	873404	2234642	523140	902286	488448	761931	681027	811663	1891132	671183	773313	500083	879965	770964	744944	1813336	71591	1125278	473138	993277	833817	416644	1974880	906009	1395034	481698
N4.Acetylcytidine	8.05E-10	2.48E-09	0.134594852	0.30035227	0.857599002	0.996975003	0	50005	37726	47065	109639	135513	65715	37413	37272	65262	58638	135690	79786	84329	48135	42299	49313	79858	166280	84387	78615	47004	49108	56870	50410	146058	130275	80745	33250	57744	60556	56158	115484	0	87088	47803	51569	69460	28513	141378	93371	77290	60538
Asp.Leu.Met.Cys	1.44E-16	1.61E-15	0.001382337	0.009088865	0.175573798	0.502656149	0	26744	11262	0	35186	25629	27078	0	26084	0	0	38590	11314	34880	0	30168	11629	0	37101	9281	22911	0	29553	9454	0	42507	17917	26715	0	21013	20104	0	37339	0	40644	0	37443	20548	0	35634	12631	31026	8466
L.2.Amino.3.oxobutanoic.acid	4.63E-17	5.53E-16	0.000213861	0.001704409	0.22124605	0.559497223	178117	685159	285794	1148942	248834	471259	1353154	469220	418701	318672	947878	318288	311377	1536969	464488	521296	402711	1104432	487409	320155	1059903	544947	440565	258013	973172	449863	410011	1298217	644555	607751	326511	1092407	365651	59871	1532675	794933	706283	365104	683298	467971	448384	1661906	927615
X.PC..16.0.22.6...1.hexadecanoyl.2..4Z_7Z_10Z_13Z_16Z_19Z.docosahexaenoyl..sn.glycero.3.phosphocholine	4.57E-08	9.20E-08	0.081373335	0.214011871	0.774839871	0.952860019	1519835	2420721	5168607	2946530	4081559	5805283	4588194	3984522	2463745	6262573	2818673	4566702	4004166	7332653	3665744	2588556	5825275	3681606	4986691	5068272	5437695	3833629	4448461	5247354	3162791	4332215	5620556	6253428	3518054	2855779	5654270	3101074	3489149	1229913	6070013	4081416	2711264	5807859	2636554	4468678	4682065	7048272	3840178
X.S..Malate	0.005551526	0.00603327	0.002421494	0.014640295	0.821133185	0.981627398	283796	2506699	1689448	1067961	3166066	3512961	2437315	1970957	8643740	6016495	7219225	12810802	12611390	16353222	2049855	14033914	8239513	5800789	15244191	16958724	9172817	2101804	16521614	4895539	3420965	11677151	19026540	7053453	1030468	4541388	3884501	4388881	4142246	562348	5748075	953779	3780795	3217243	1175032	5280385	7475435	6114519	1383965
Ile.Thr.Thr.Tyr	0.266999543	0.272173953	0.666936769	0.806456875	0.464217628	0.797968864	0	29230	10167	36795	40854	35314	18515	50004	27106	41056	29605	39775	40755	0	27275	22173	31380	25772	24807	25586	28652	53196	41784	29022	15624	31911	21229	25028	26970	37859	18905	45265	24253	0	32582	22796	45922	10762	19265	38362	46250	19783	40016
Ethosuximide	9.66E-31	5.08E-28	0.017956141	0.076168793	0.000738359	0.010496669	175957	267130	997175	149796	232013	213804	231839	470325	197119	1240061	126014	317964	192035	226212	463058	241074	1108312	124381	458927	203002	189650	462054	227978	1065901	147441	374896	263805	225082	451807	234930	1038943	132353	377610	75520	196047	533029	257949	1074402	95197	388169	205714	205188	612450
Glycerol	1.52E-09	4.36E-09	0.207281072	0.406827776	0.621224168	0.900103975	334864	5059211	3204260	932883	5150722	5070216	2181603	1316543	1553392	7006514	1364191	5555336	5430375	4607720	1710151	2583401	6637143	2704862	8146224	6208603	4482087	2073091	4675443	4425112	2740672	7693503	7978924	6004919	2106328	5019104	8381908	3072308	10377811	442529	7567282	1175206	4297078	6777318	1025110	7355836	7368205	5931061	833883
L.Leucine	8.66E-08	1.67E-07	0.126247849	0.294907748	0.498252442	0.832026327	8166062	62988956	41423736	41210712	56612408	73712144	74146992	35582048	42275072	46061056	43162444	67052612	54692472	88801680	31634488	56867844	47528608	52184216	84452216	61597196	71366672	34032796	60409308	41721792	39160092	76921624	72279488	79077552	31588508	57666044	43687280	33919804	49757020	2490369	68217272	37443232	60911952	39126072	14676466	60898940	53115852	73249168	44525908
N.hydroxyvaline	9.05E-05	0.000110966	0.867003997	0.932605526	0.856284889	0.996975003	86791	254459	182488	146073	468788	321544	391982	170689	196485	197885	150683	474314	472429	285913	169465	268430	225715	181207	340900	879542	954500	189038	268049	265614	195811	221607	388216	816633	173050	221250	209384	131647	269614	69962	622150	276201	199636	234845	140939	331887	954751	236275	153790
S.Sulfo.L.cysteine	5.23E-05	6.65E-05	0.416863993	0.622793857	0.473988965	0.804733829	0	55674	93821	55119	96003	81108	73789	59816	53274	110028	67331	110289	49891	103364	51454	47882	99580	82756	143568	58149	79762	29051	41369	246764	79148	80829	95893	134183	36457	62708	76273	70287	88111	0	118763	32205	47461	73654	35537	152621	81509	149492	52186
X2.Acetolactate	1.87E-10	6.29E-10	0.026675497	0.102418333	0.002490121	0.027421669	224153	362083	606805	473617	499817	437036	560617	405090	425476	680601	412550	677411	569464	722959	372548	389067	726111	323033	637056	390764	475454	411082	444437	940759	564710	488495	652912	570806	342857	512280	1661171	330609	561360	141243	453871	369074	471629	2016794	279126	597683	481948	570486	420390
X.FA.hydroxy.16.0...11.hydroxy.hexadecanoic.acid	1.47E-07	2.74E-07	0.00220367	0.013636827	0.511944245	0.832026327	85991	730338	549075	424654	1123719	978880	709598	286836	469188	524622	431460	1227869	625750	986799	319875	659007	430281	577224	1157597	766840	711857	385980	702835	549672	443597	974405	926419	588418	384690	704675	540279	354275	907904	37774	868112	400902	996949	762555	260743	1337792	952128	918148	599677
Alpha.Linoleoylcholine	0.03107682	0.032758331	0.471074031	0.660759841	0.10324249	0.374521034	0	42921	82681	32072	51643	80007	67044	36360	44645	58863	47321	109122	58210	58906	42482	46094	50466	60835	87421	53936	78003	45916	55667	45770	35021	70844	87026	53138	76488	52747	69077	33315	62740	0	60669	44596	56713	44851	27883	60685	49846	32292	58654
Methyloxaloacetate	5.25E-07	8.83E-07	0.462249849	0.655319312	0.81270952	0.975763569	175929	1466466	1136274	782053	1636324	2230284	1920626	704729	1435892	1914121	1189294	2544571	2193359	3607555	738034	2171669	2104314	1467773	3683801	2887957	2406667	908475	2826523	1686631	1070221	3411798	3835912	2705323	656360	1362762	1633618	1088308	1701132	154215	2488244	591446	1361413	1267127	487352	2230398	2833776	2679116	927391
X2.oxosuberate	3.61E-13	2.11E-12	0.499624673	0.677326232	0.073029231	0.315177219	34495	65461	44774	61667	129920	84544	57009	53087	50137	49818	66310	177143	65949	68702	56624	58646	54382	51740	289375	95687	62811	66881	61841	61437	52458	231404	105700	88851	56366	60327	60740	60603	158040	36422	69164	55381	72506	66850	43582	180871	85983	76340	55126
X3.Methoxy.4.hydroxyphenylacetaldehyde	5.30E-06	7.68E-06	0.252907929	0.471104814	0.641049851	0.90425827	21276	57965	46856	48365	56305	111706	76298	26359	63065	39438	62661	87048	78192	79317	21903	61826	52702	73997	91527	70397	69307	21484	97233	48507	59267	111813	103341	80128	33322	49439	34290	73026	64096	20995	66494	36325	45663	50537	32355	66980	101214	73949	22778
Hypotaurine	2.03E-09	5.58E-09	0.341037281	0.552310417	0.808302042	0.975763569	10996	209704	71704	81937	181538	200446	110773	116228	171963	98180	88640	310074	147263	222571	88147	312652	100658	87537	282986	199158	206797	118323	299360	107872	84120	296950	263254	196349	112174	323549	146636	78653	243092	0	290242	105085	239796	102377	19025	266467	191697	204190	120996
D.Cysteine	1.52E-07	2.82E-07	0.171116555	0.358594853	0.734254289	0.93095867	0	44944	37787	36747	61696	74225	59404	12652	33681	41246	37327	76640	55478	84171	31592	36705	51535	39635	85033	57119	72701	30057	62737	36872	37633	83987	69475	60384	31730	54872	41597	35740	61560	0	87165	45489	40209	36423	19447	70121	70559	79320	28453
X.PC..16.0.18.1...1.hexadecanoyl.2..11Z.octadecenoyl..sn.glycero.3.phosphocholine	9.02E-11	3.39E-10	0.041266891	0.134822264	0.22633387	0.563635266	4010197	11264365	15964003	7443691	14768231	12162170	14665156	10141804	10620709	17846104	9689982	19405198	9791214	20673332	9418471	10311974	16457667	10832320	19813728	10679723	16181104	10285248	17028912	15571882	8796102	16431289	12734148	18502098	9748211	11240749	16232789	8203232	14375862	2278368	19897588	11518103	12331908	16453156	7164618	17350864	11440202	20704078	12585511
N.Acetyl.L.histidine	3.65E-05	4.72E-05	0.05579338	0.163040656	0.940643251	0.999071974	33383	132678	81628	124397	92584	160053	132550	95239	122777	84755	110474	166219	131878	168343	73106	165154	84532	154767	238020	112523	111584	96428	213705	90122	152923	273021	199578	151076	79262	171908	108425	132242	209499	19954	127112	103236	194740	146735	79428	228117	165418	142859	115390
Castasterone	2.31E-13	1.39E-12	0.050941549	0.155786364	0.253468241	0.597866794	49375	325254	209361	323515	534653	318309	443403	117325	252307	280747	333995	759640	207994	618207	229138	273897	286542	305723	785538	232680	420398	180664	273623	266615	376739	634601	413489	478162	159717	259616	254565	298184	643824	12208	623592	205860	378123	257589	154134	596922	340527	605113	345587
X.PC..14.0.18.1...1.tetradecanoyl.2..11Z.octadecenoyl..sn.glycero.3.phosphocholine	1.21E-15	1.12E-14	0.012834734	0.058210858	0.239072989	0.579504112	188640	681146	1987967	554659	910518	663270	936895	698158	661532	2087600	609457	1296106	635451	1050538	420462	737188	2016199	918520	1128587	827109	1033136	577905	1079388	1910332	637519	846041	828177	1285487	588280	865198	1776338	807701	943247	169821	1362504	594464	715191	1654253	614468	1361027	762107	1673524	691301
X.SP..18.0.14.0...N..octadecanoyl..tetradecasphing.4.enine.1.phosphoethanolamine	0.004444896	0.004891246	0.118140662	0.282463584	0.930781338	0.999071974	137078	181821	165110	317658	368481	376869	449340	355084	200056	244314	307917	229322	420067	439862	354239	291010	306864	449958	400986	414405	367824	271816	323734	316343	384911	436106	581040	280919	315351	267656	227711	331092	276932	95898	464670	298543	368745	375653	334058	293371	444083	365996	391781
N1.Methyl.2.pyridone.5.carboxamide	5.32E-13	3.04E-12	0.017662672	0.075917394	0.360309506	0.726140997	1305761	11378644	9069967	3487993	3236020	12091123	18277522	5468295	6083510	6301223	5343785	4932784	7631950	18489108	5840235	9045025	7120440	6620824	4778991	9833051	16081413	6526826	11543014	6881172	4202210	4591944	12960494	18671682	6919922	10699455	9204515	4332515	3945919	435382	16377861	7631999	10625584	6655046	1855044	6298716	11490091	13799054	8722498
X.FA.hydroxy.6.0...4.hydroxy.hexanoic.acid	1.66E-06	2.57E-06	0.264075372	0.48143171	0.096421149	0.362268032	58898	351494	248226	189091	330043	423509	306878	215756	306511	233613	216488	533932	357885	362600	205405	264210	202763	230124	450108	447897	406414	281504	372506	246430	227334	547170	387991	386590	323152	354559	303517	197236	359611	35318	416214	294418	315402	256745	141848	452209	428516	279858	328831
X.FA.dioxo.12.0...9_12.dioxo.dodecanoic.acid	0.000479968	0.000559785	0.650271651	0.795448578	0.330374468	0.684371411	20592	136189	146527	119683	601787	367710	318634	214948	163071	206560	157055	475827	553944	189633	211647	194993	172535	172144	221727	829666	1090166	189641	219185	134235	142833	246920	480740	807285	177240	196775	182547	211983	177938	18860	785233	161912	445070	189574	123217	300612	629758	251665	186838
X5_6.Dihydrothymine	1.07E-17	1.37E-16	0.169233196	0.356610771	0.982280155	0.999071974	3355010	39938864	22934674	32204606	77465552	82165288	95420616	12115279	30297274	27960806	32742564	94124264	68541000	131099976	11951759	36443920	30247368	38636864	141186640	77554824	110343992	13065351	52091648	27357372	40366272	111546608	103299664	125890392	12333266	51931288	35956580	33865088	104385616	4355559	127052176	14656855	45483592	33463744	17412654	121899128	80403296	125331456	15035991
Pseudouridine	2.11E-07	3.80E-07	0.04745955	0.149483373	0.892853766	0.996975003	110800	699634	758806	609455	846176	1352057	1049044	423709	502883	649940	720115	949096	847725	1178939	426294	621845	655206	839253	1180308	1041241	1132014	491091	858122	544765	609266	1195386	1471870	1148934	520683	731034	792568	678809	904382	61464	1211468	611843	770404	635950	270851	1358139	1280352	1094908	639404
L.Indospicine	0.000712243	0.000823384	0.461326018	0.655319312	0.493910749	0.830022536	6183	20870	14979	9943	29222	41325	22212	19190	17888	32435	25758	29111	35776	27095	22520	20720	22837	16102	31050	25898	22974	14332	18393	21151	19111	24466	35887	28452	13643	15392	25419	10460	19263	4939	27187	17325	16851	17487	7194	22995	24203	33558	19174
X5.Methylthio.D.ribose	1.22E-06	1.94E-06	0.016222197	0.071107297	0.854942815	0.996975003	77738	624948	530790	525943	553847	701441	681408	298596	533612	494116	511222	607933	645348	816877	319722	693436	539837	477186	748350	642810	727063	329814	744728	565334	509040	666170	770795	641136	300661	645332	655406	537971	627665	58062	766434	520591	624867	699340	293448	672019	847878	784361	398057
X.S..1.Pyrroline.5.carboxylate	5.06E-06	7.39E-06	0.479484845	0.668989465	0.777142487	0.952860019	117639	327037	330069	212284	492890	597800	363382	244669	339655	360715	272926	552221	465895	588908	215537	361811	357305	343544	623777	437103	570425	236410	460237	825309	327558	610533	821927	547060	238506	332605	241776	262048	509193	80188	538421	272528	379188	365414	158835	833066	455708	567060	294359
Glutarylcarnitine	1.54E-06	2.41E-06	0.176599221	0.365356726	0.603306699	0.888905668	44374	242738	191060	208204	205969	341797	315662	101343	171023	242652	172324	226937	252042	458116	104294	254666	299458	219991	356794	289218	293290	105988	262675	229184	196780	320853	453197	297963	103094	271521	232510	163769	259750	0	311843	127038	284468	288604	95185	281792	342168	335749	141712
X2.Oxooctadecanoic.acid	8.45E-20	1.31E-18	0.363414919	0.563882735	0.004157635	0.040498445	226254	1167702	1090657	876715	4309905	1229733	1323296	1279422	960566	1212248	1185578	6572529	889196	1719987	1026293	1417653	942654	1221092	6833898	930279	1304956	856840	1636574	1484260	1048961	5089874	1246592	1640594	856093	1549455	1537294	938434	3624770	84885	1660651	1006606	2313264	1502871	690843	4776091	1700751	2446537	1048955
X6.Acetamido.2.oxohexanoate	0.025221834	0.02669353	0.13753069	0.302682607	0.011626055	0.081713004	27436	213974	288223	124175	93183	257749	267594	187629	152633	80755	123706	119806	127858	142261	196304	171506	180014	128636	236888	255285	507271	265965	326526	118105	112669	71180	214817	173313	309352	242422	220890	138246	242496	28654	188189	281594	263228	123909	68732	261283	274697	113602	406131
Ile.Ala	2.29E-05	3.06E-05	0.346809337	0.552793064	0.564604008	0.858468279	23015	304627	278831	128158	268945	392294	446341	170413	255165	222587	211174	605748	199299	675773	183913	376889	204182	314688	602605	314892	575915	180441	442148	129361	144001	768358	697281	315628	287600	529409	430357	355527	408462	7502	503319	168972	471344	224290	75112	646820	466981	220169	359392
D.Glutamate	1.50E-08	3.45E-08	0.079181477	0.210350793	0.969278118	0.999071974	105063	733100	492272	538666	729368	1127296	833906	377339	678664	518975	513423	860474	785881	1035583	361693	690965	547944	680246	1350146	885899	894151	347686	711063	572943	546940	1265944	1321836	888501	333388	802705	586126	579549	1008324	74156	947347	451480	871501	596417	320319	1211692	1201898	964601	454839
D.Aspartate	1.69E-08	3.80E-08	0.035749775	0.121318592	0.948334217	0.999071974	65682	169176	237600	181973	304395	397343	295749	166428	133401	262895	205792	311362	294629	307739	165679	161091	288658	225429	397871	323679	294646	189341	227198	296992	171627	467045	417379	275917	169450	188481	327566	208581	369286	49929	326666	205067	182774	307614	122025	453276	448462	349749	215717
L.Hypoglycin	5.07E-20	8.60E-19	0.126849078	0.294907748	0.089547446	0.35150714	419107	1500587	1584047	339623	1414147	645605	556130	1053983	1171158	1819016	442594	1745786	554703	820418	1023707	1606096	1989987	493516	1950028	621212	602381	1106283	1946596	1782124	457400	1665323	718074	723703	1035349	1601374	2205059	428016	1223840	105913	735449	1023536	1638441	2009485	222530	1771213	627297	678852	1367987
X.PC..18.1.20.3...1..9Z.octadecenoyl..2..5Z_8Z_11Z.eicosatrienoyl..sn.glycero.3.phosphocholine	2.40E-11	9.86E-11	0.141625956	0.310396886	0.60860809	0.891721046	1490036	4366322	3735511	3321580	6055601	6434271	6303559	3406948	4296003	4191976	3180615	8408193	5629692	8963868	3297385	5143042	3821885	3543628	8838007	5585642	6721704	2862169	7320815	3637653	3531545	7016370	6905906	7533237	2915511	4551685	3936299	3388217	6105935	1485594	8098383	3639718	4724700	4102770	3366450	7469024	5960857	9058180	3369876
X8.Oxocoformycin	8.79E-10	2.69E-09	0.05266145	0.158285272	0.436656323	0.781521472	27918	146811	112336	63320	206688	177813	132836	68551	118324	84862	89402	214088	149950	170488	63379	135622	111600	117906	254019	142977	148846	78734	172631	102858	89680	238265	229319	158724	82468	164826	113893	101484	199625	19764	185296	80895	132387	119059	56706	244467	196699	187516	100444
X....7.Isomethyljasmonate	0.115076121	0.119153622	0.947221196	0.974554005	0.500412824	0.832026327	107241	157537	132679	226384	153678	105500	93864	239215	160069	245205	123833	113374	279712	285060	272243	273053	132148	127484	120354	112957	105967	256703	284262	281494	277810	234770	144787	124384	110630	135137	322721	153583	102344	15313	95324	145434	234056	208372	210580	144276	104297	271361	130531
X.PE..20.4...1..5Z_8Z_11Z_14Z.eicosatetraenoyl..sn.glycero.3.phosphoethanolamine	4.08E-10	1.29E-09	0.024532817	0.09491017	0.294163726	0.64740636	34222	196972	139273	136914	343088	276216	230534	127747	211791	163770	158336	324194	231738	326698	121572	205264	110309	174811	370152	225996	222135	129650	229294	109422	143490	268170	227608	193626	190295	210930	93308	124282	323236	20048	217506	208841	266438	100165	78162	496675	232094	221096	224324
X.FA..22.5...4_7_10_13_16.Docosapentaynoic.acid	1.22E-05	1.70E-05	0.058206399	0.169152299	0.203087669	0.542254386	92562	239371	266543	174218	124166	191307	325254	224704	250725	254582	207739	207085	237706	195882	263122	348768	178056	218422	146426	142218	239176	194686	343437	192208	168953	131220	209552	267194	255814	222101	195607	184003	169766	79160	258809	186760	255092	234146	266785	209104	126003	256077	274749
Aspidinol	2.43E-23	1.16E-21	0.107451847	0.266602225	0.427381	0.780563909	6278	120627	38643	0	46029	32274	8592	32084	104600	63400	0	67464	26326	10904	33628	114086	66431	0	63982	30160	9372	31950	121613	38644	0	61460	33918	20930	40548	125977	44732	0	32487	0	21308	30204	130711	52297	0	60173	29309	11006	45266
N.Acetylglutamine	4.24E-08	8.61E-08	0.358749309	0.561613502	0.674056803	0.92028668	42986	132085	68170	76416	72757	112498	110456	61672	140807	51587	72772	117018	120982	119294	57602	169577	89274	104125	177877	134602	83502	53315	142622	87003	125800	198931	173421	119175	49222	138153	71954	103674	149539	32874	131117	70839	143854	95810	54089	166617	141961	90081	67163
X3.mercapto.1_2.propanediol	2.95E-05	3.87E-05	0.417958615	0.622793857	0.421294625	0.772128825	0	29955	40515	32355	35135	57156	40298	24861	24278	35613	28769	45205	39775	53500	22204	37047	45293	34971	51104	48386	50478	17974	35455	62286	22510	37291	88947	59333	18084	29241	44647	24664	28899	0	48524	26927	27929	34761	8872	52844	58169	40730	27432
X4..2_4.Dichlorophenoxy.butyric.acid	0.731772744	0.733166597	0.027101751	0.103300878	0.17736929	0.502656149	22550	64482	67278	81070	42516	88304	78497	56768	56473	56340	74425	66945	48249	58224	63888	58385	91143	80446	48939	94610	67908	56291	63731	49807	62773	57743	64933	60904	62340	68716	62760	89017	78022	18285	103095	70860	80447	36151	41345	71815	78789	61080	76212
Leu.Thr	9.37E-14	6.75E-13	0.916714348	0.960541329	0.522520204	0.832026327	40677	159407	106130	42106	43910	28379	0	120781	169648	148364	42452	0	59372	0	195053	143577	128172	53042	69317	39774	31757	174791	146081	121882	54869	73811	48588	0	160839	166486	103688	68019	111000	0	0	157883	118781	108251	45426	0	49015	0	146686
Piperideine	3.07E-15	2.69E-14	0.242689042	0.462516073	0.830061148	0.987810325	44011	143074	149054	82855	247660	166835	169956	95890	94853	215836	59176	298233	153005	274343	72736	118889	190370	72864	419006	177980	196465	82976	168585	187492	74873	342705	186328	245285	68579	168054	160441	71507	331649	39541	227889	105350	112651	236909	45503	298363	162057	221445	85861
X.2S..2...1..R..Carboxyethyl.amino.pentanoate	3.21E-18	4.32E-17	0.096798264	0.244787916	0.644641206	0.90425827	24607	45488	66642	23366	120692	55430	101060	23451	32727	83879	30014	139717	51189	129244	28269	48563	99109	28868	194987	56895	94576	31079	53547	82168	33784	200826	72908	141922	31677	39485	102288	30339	135042	22966	125481	32208	53032	113493	24122	174212	69774	121701	33683
Crocetin	1.21E-05	1.70E-05	0.482905789	0.669346893	0.389997687	0.746613908	31160	300749	188352	198328	160999	313584	306968	155978	244219	194901	210716	201173	251854	325404	147588	241994	210142	299771	277009	288255	373983	193430	299972	152601	215452	262937	267889	377013	158403	285113	181945	173372	230026	0	310726	195609	275333	201709	81213	238025	216028	300157	202412
N_N.Dimethylglycine	9.97E-10	3.00E-09	0.021705178	0.087260073	0.63447426	0.902789251	4197144	10831108	6715603	8361844	9868244	17704180	12317677	6491075	8874015	6590672	8405436	10856239	12655599	14656296	6591146	10438375	6621818	9664968	16768860	13625567	11890392	7067192	11350059	6214658	8585416	16422220	16994906	13288088	6458844	10781055	7867560	8361750	14340140	4054341	13490438	8031245	10931032	7463427	5835415	17138138	17178592	13675504	8360529
Glu.Ser	2.18E-13	1.35E-12	0.130441394	0.30035227	0.959209866	0.999071974	0	39141	11255	32877	66998	62495	75285	18804	27952	10578	36797	77345	32939	68442	17462	42088	16670	44581	115887	47875	82530	9908	40865	0	28349	89119	53095	67612	17698	41751	25275	36362	72586	0	60619	25169	41720	23402	16427	136151	43517	75711	28379
X.Fv..Neolinderatin	0.000110003	0.000133015	0.309981293	0.525968259	0.58015387	0.874061385	80674	1188759	868249	693644	1823459	1357368	1032076	915553	754889	1070463	1001480	1848570	1097296	1490737	828269	1077875	1047712	1425466	1810253	1032543	1049740	562251	765236	1904108	855441	1320632	1364213	1698094	594633	1184974	951828	1006085	1181292	0	1590773	639040	1241349	1480091	556501	1859636	1369858	1218157	915895
X.GL..16.1.17.0...1..9Z.hexadecenoyl..2.heptadecanoyl.sn.glycerol	2.42E-22	7.08E-21	0.733797532	0.84458972	0.318526891	0.672872067	0	41202	80004	47206	253921	60346	67206	17087	29774	108692	43982	328913	37346	107316	35598	45044	60157	61539	408935	71638	69818	26589	39409	92935	48119	288725	74133	72910	27594	56489	80282	42685	224449	0	103815	35642	30033	74161	18163	267503	42432	70302	27714
X4.Nitroaniline	0.68340842	0.686016849	0.891466924	0.944287867	0.712503633	0.927665621	109037	219371	238493	313698	386529	359712	394464	885470	1298455	170105	724257	577709	872562	384828	241345	485304	166476	250529	458107	207170	544888	191924	223729	1121812	211508	273555	259624	394694	152046	345797	532625	192813	369711	104912	1039295	229008	296314	366661	1633374	632707	373225	541279	304093
X5.Hydroxytryptophol	2.84E-16	2.87E-15	0.178314164	0.365356726	0.89441641	0.996975003	9938	139282	51164	140447	82093	187792	267352	45987	108484	59713	135933	136969	131997	382323	42877	153718	60347	154992	178407	141702	260160	41549	169094	52878	135468	140044	233252	388871	53686	127494	85757	133756	136043	10934	376524	58059	156048	66808	65147	161110	170737	338523	72986
Homoarginine	4.27E-09	1.10E-08	0.301097347	0.517572564	0.034864951	0.193041728	156339	468900	582647	240231	613313	757896	720766	813569	354845	700708	297344	679576	581181	802264	806104	433290	703367	323111	724699	571252	721328	792262	406697	469339	294778	677779	741026	882675	721276	330579	536911	268704	429676	29687	740578	869265	385743	642659	86562	646056	617629	827760	1010842
Imidazol.5.yl.pyruvate	1.94E-05	2.63E-05	0.26451286	0.48143171	0.738308034	0.931295026	42293	100320	215175	84971	0	259387	126648	153934	66260	276698	144657	122867	203059	230718	162101	96669	246505	175198	148361	206183	177470	169759	124940	231874	129640	163394	229374	142623	125439	64491	231051	117448	115114	0	157236	120259	65416	218520	44827	151112	160406	136944	133195
Phthalate	5.64E-05	7.13E-05	0.524387896	0.696535438	0.77666405	0.952860019	131827	305525	247214	226825	528182	355340	411310	299499	180294	273566	260266	593196	820632	281853	261478	191533	344741	234043	342303	1064174	992786	260074	254495	291759	212118	273735	492079	825289	229229	228038	233641	238128	261815	126600	792976	292400	204802	286788	177283	254508	905470	276522	306751
N2.N2.Dimethylguanosine	3.09E-09	8.28E-09	0.048539552	0.151075764	0.304331025	0.654644777	0	45459	32242	27041	91729	74372	44852	24152	30132	30557	31365	98898	47933	60971	31949	41634	42606	33151	91153	53339	48967	26615	60813	38425	27511	82770	89244	79293	26000	66428	53407	30651	62467	0	86678	27597	58705	46456	24055	101357	68479	81165	39983
X.PC..18.1.22.5...1..11Z.octadecenoyl..2..7Z_10Z_13Z_16Z_19Z.docosapentaenoyl..sn.glycero.3.phosphocholine	1.23E-06	1.95E-06	0.163639406	0.348479058	0.681476725	0.92028668	324882	785606	1239057	1146379	1241753	1684418	1183895	958175	1173745	1234206	868055	1540411	1253674	2051164	1182821	958101	1327927	985648	1860897	1255271	1253746	887196	1123536	1133017	1030082	1402526	1703205	1879556	925574	1041867	1233709	1157863	1185512	389390	2080469	849406	855588	1370656	711820	1608152	1447114	2111281	814030
PC.16.0.P.18.0.	1.37E-07	2.57E-07	0.15271982	0.329223873	0.455055194	0.78932965	0	461835	364381	406981	582627	614600	344284	208388	226861	425534	488692	567479	430884	553544	148998	399077	428274	517548	723081	463672	538034	224736	469707	429294	324775	583866	450427	392679	165609	386570	501010	398274	555280	88428	381964	220060	359848	361639	481605	673190	543259	417826	406885
SM.d18.0.18.1.9Z..	0.005138642	0.005607729	0.014028449	0.062533595	0.292844107	0.647210084	353711	828549	602153	755358	724936	898113	832250	688258	673743	537347	988483	712536	797883	902489	686600	620864	661841	897038	860114	768576	910274	684118	759921	725992	744925	772679	790381	910995	776978	852059	768038	739973	661337	220543	1100347	801654	743365	659090	627275	725503	958764	892665	793554
X.FA.oxo_hydroxy.4.0...9.oxo.15S.hydroxy.5Z_10Z_13E_17Z.prostatetraenoic.acid	3.21E-09	8.58E-09	0.027504554	0.104081983	0.216107201	0.552884607	37507	58133	118612	40485	57957	70339	69783	91582	40843	132978	44729	100612	70551	76781	88932	50501	114542	59142	111317	66685	81637	65521	31172	126485	53387	137212	102894	86817	82365	79243	144845	56682	94538	0	133435	96652	97616	166781	15200	130990	75014	132485	105772
PC.18.2.9Z_12Z..18.1.9Z..	1.01E-08	2.39E-08	0.273168312	0.490804439	0.504810358	0.832026327	2420806	8384973	10523321	4987390	9819412	11436410	8413091	6153738	7837090	12108061	5553670	13501443	8324939	12635297	5720652	7867269	10961658	6192290	14823446	9436500	9518744	5660679	13347060	11157915	4885522	11508988	10400804	10238763	5257398	8957524	11329539	4681294	9695032	1956053	11804949	6219739	8839618	11660944	4721075	11830155	9758883	12538288	6544669
X3.Methylguanine	5.03E-09	1.28E-08	0.036062249	0.121594507	0.15944148	0.489376508	58816	357844	378986	299298	523891	461038	405342	184505	267955	333702	260006	567075	315626	395882	205598	380955	377457	230787	608971	413105	374922	223945	388918	303358	317348	619249	438291	354337	273001	317045	304438	257188	590344	32264	497583	279692	365005	385414	154468	694072	405439	360204	307401
Ile.Ser.Ser.Tyr.1	0.183256909	0.187535281	0.530969918	0.703501705	0.979415755	0.999071974	6983	36988	23886	31007	57660	37175	29735	44212	18495	41229	19469	38914	43715	34441	25573	32648	26402	18742	18573	27560	33117	31531	34065	38482	19899	29230	38441	35205	27337	25347	20768	27911	31042	7702	33625	29664	31406	24565	7440	28299	45509	37611	37596
D.Glycerate	1.96E-08	4.34E-08	0.010780166	0.051548792	0.824390413	0.983286524	164420	745679	589295	442612	951833	880933	792696	437254	569261	578793	471918	1020698	651235	840578	418320	684763	620768	593816	1158441	724709	726625	518624	897380	659522	484397	1268780	1091861	828591	486707	946066	834028	529715	1066080	100838	949196	499682	829678	761241	299983	1407460	1131598	983849	582104
Hypoxanthine	6.64E-06	9.57E-06	0.13712269	0.302682607	0.104586423	0.376797662	2632734	5948470	6379313	8475036	16653092	9044227	11629728	11281783	16125765	6345225	15897272	33913388	9262173	20400084	12069248	26817064	7322501	16929398	41039884	14270632	17171516	13148103	29696372	12302611	14098326	36481976	19702176	13221875	13242249	22731056	7188750	15601140	22964904	1500684	23239286	10922427	16925394	5872594	5691604	24794662	12527977	16873144	14904101
pentanesulfonate	3.50E-07	6.02E-07	0.133319138	0.30035227	0.653431065	0.909271799	0	40137	39931	23012	50621	55825	35037	8623	33022	40729	22087	43201	34373	54730	14291	27896	33905	26459	63494	54213	49418	14671	55569	38270	22214	62454	70246	50214	22556	39982	48248	21256	40453	0	44971	28786	40846	63135	0	75091	66191	42891	26679
O.Butanoylcarnitine	0.001059526	0.001214184	0.628643462	0.773268784	0.993866061	0.999071974	90465	875473	745083	626727	1292370	1066003	968757	321232	832085	1766619	875075	1825493	906572	1162493	391179	1475777	3224901	1402927	1927361	1331771	1321119	423702	2298147	4403414	1043006	2212773	1997934	1820323	441824	2547382	11813100	1269920	1883586	115544	2266038	317672	1846518	5671068	456537	2577416	1509580	1676956	320344
Ascorbate.2.sulfate.1	1.48E-07	2.75E-07	0.448903826	0.645536659	0.485448133	0.819170544	14959	106278	108806	72192	111235	216098	147244	72387	73234	136683	78155	204943	128925	238683	65194	103117	133915	92861	198349	153654	166046	74905	139073	126439	97636	174578	241817	224281	79103	120622	157316	96486	117177	14302	210393	92742	99801	151550	38130	136260	215061	222818	90081
X.PC..16.0.18.2...1.hexadecanoyl.2..9Z_12Z.octadecadienoyl..sn.glycero.3.phosphocholine	1.60E-07	2.93E-07	0.279998689	0.500950036	0.087770908	0.348950183	9311626	25310124	35206876	19924800	32982138	32566528	26364194	20474738	20082100	40590528	23877278	41977296	26441248	38898784	18803336	20728404	37422232	27616416	45176416	28236934	31162648	20671076	34041632	35386704	20342918	36163376	32845838	33933908	22642548	23158522	36930096	19288300	30420660	5862963	35028068	23440144	23129638	36029564	16716852	36206796	28778400	37841044	27196776
Urate	3.76E-10	1.19E-09	0.069573498	0.193459088	0.887829498	0.996975003	5958231	20965028	15075475	18469212	25856788	28682076	27366654	13082954	17668830	16216563	18426752	30511350	21864858	31159384	13539798	20829028	15804208	21960554	34068228	24462684	26712698	14110969	21868900	15416072	19283828	31640922	31712382	28499864	13688381	21546172	16173475	18009268	27950692	3902208	29884406	15294872	21896554	16438609	11968126	33739644	27396246	30080614	16871428
SM.d18.1.24.1.15Z..	1.22E-05	1.70E-05	0.067721703	0.191514063	0.392789733	0.748577535	741079	1601102	1656293	1403286	2174557	1967725	2026013	1443211	1865166	1997502	1818926	2348140	1806035	1881272	1298665	1442211	1985288	1698324	2593704	1984303	1587936	1640263	1826436	1891327	1478874	2490482	2460509	1712455	1616056	1705816	1880780	1343906	2298967	563892	2096117	1540238	1680073	1715650	1263224	2789089	2243697	2189009	1935589
Uridine	3.81E-08	7.83E-08	0.362921243	0.563882735	0.264645891	0.605829754	110668	1307401	804062	713705	848249	1939549	2169650	591305	994142	923214	883932	1417490	1576704	2942920	622598	1478786	815898	1167755	2484414	1928445	2221362	712466	1687814	641921	781628	2045318	2049158	2054813	777132	783969	601363	633020	1103548	53382	1575010	936629	777539	652781	247436	1318145	1382640	1591020	1082186
X1..beta.D.Ribofuranosyl..1_4.dihydronicotinamide	6.07E-07	1.00E-06	0.214285476	0.419011748	0.67293188	0.92028668	25849	200787	108195	107264	167708	252793	188361	75851	117590	123075	126058	232690	177855	224689	83093	155796	144198	153476	245788	197883	196814	82460	196098	142780	130352	235489	250533	221092	78553	198964	127840	107467	146369	7203	198947	94182	196689	120567	73525	242012	252960	200432	106440
X5.Hydroxypentanoate	9.39E-10	2.84E-09	0.096539082	0.244787916	0.731000474	0.93095867	868105	14363256	9731751	4602833	6705790	21534714	29406178	5795339	7716647	6627938	8863025	10756601	7096709	20317548	6133388	12793941	8287168	9053281	14352174	16916294	28174608	8188726	19778908	6973073	7541411	9905955	19484060	17509588	7009411	18073190	10371844	7095160	12287614	210129	28958216	7841134	12174968	6885135	2490438	15966247	15178919	20728688	8383953
Stipitatate	0.257486474	0.262986185	0.341256436	0.552310417	0.452860369	0.788756801	23990	67217	68596	53760	32272	44179	83034	56988	63823	51716	68289	42555	43895	50416	63340	56692	68534	63989	45336	81820	72823	56735	86262	31853	53689	75931	45584	84579	49929	74072	66631	61331	66738	10457	84609	60228	60416	71677	46075	41904	69666	88493	58347
Asn.Asp.Tyr	0.426518321	0.432270977	0.184418499	0.370244772	0.581599781	0.874061385	22402	81495	63043	50569	50471	85161	68799	48055	55393	60575	71509	48391	74972	58515	54628	71772	86643	81348	62739	71446	67884	70280	86419	50729	50706	70705	79154	62217	50797	65209	67530	91243	56334	0	72584	56488	83475	72652	34253	88406	78176	74696	54254
Diethanolamine	8.67E-11	3.28E-10	0.105117	0.262045222	0.852762426	0.996975003	127604	195693	243058	220436	396737	436211	318484	197057	182058	233725	234693	305043	388934	368421	201784	219541	234725	254466	558544	439186	368126	209239	226148	237404	232868	519311	429013	369421	189337	264580	315055	212589	390955	123502	346278	191529	240033	275218	171530	457043	515775	392523	195745
SM.d18.1.14.0.	0.000451786	0.000529264	0.453506786	0.648218939	0.687690859	0.92028668	236005	596736	472395	536474	558466	871442	809817	590139	602579	787773	804253	697236	858909	894104	606008	601412	541558	769923	714468	749919	919835	456872	602308	556709	625557	629322	1069878	823558	567316	682663	615950	711370	739974	147694	986003	531572	775609	698778	462019	773462	820787	913654	695685
Nicotinic.acid.adenine.dinucleotide.phosphate	0.15872997	0.163389362	0.800515864	0.889769259	0.071007397	0.315177219	0	29540	32590	23811	25056	48035	52585	31692	28084	26686	40670	32587	46923	35398	29680	43755	31798	46443	23223	52500	60385	32286	65261	20709	27357	36376	54648	38504	33146	53941	36222	35778	17466	0	48545	38953	42137	32378	15992	41332	50615	31562	46772
X.PC..16.0.18.3...1.hexadecanoyl.2..9Z_12Z_15Z.octadecatrienoyl..sn.glycero.3.phosphocholine	2.29E-13	1.39E-12	0.177702055	0.365356726	0.085303752	0.345152105	249210	945753	1653455	692685	1483834	1240300	1278092	600237	756917	2088373	834450	1652189	1075295	1438501	659471	969847	1724060	774271	1630692	1055968	1179565	558196	1422343	1907038	662616	1454331	1470242	1258081	602583	921439	2012781	693842	1247392	260800	1320734	565957	972439	1752370	561002	1370606	1341458	1529930	618260
X6alpha.Hydroxy.castasterone	1.79E-16	1.96E-15	0.950468069	0.974554005	0.073837931	0.315177219	76603	355743	403627	339305	813012	322385	510377	247032	388745	475357	395765	1208382	272705	872516	239029	419668	283510	521898	1249215	239738	609103	255474	375774	310341	495436	1085137	314413	744563	214862	366051	302706	430145	666845	16035	774672	267667	375332	297421	284914	945432	303238	829254	243211
X.PI..18.0.18.0...1_2.di..9Z.octadecenoyl..sn.glycero.3.phospho..1..myo.inositol..ammonium.salt.	1.77E-07	3.23E-07	0.803498122	0.889769259	0.558217359	0.857939464	239762	502544	492796	375536	472137	436339	369850	579019	502414	776359	223895	549150	367297	376932	446246	482683	606000	448485	682988	325010	554694	412171	464912	857217	282365	492541	390090	397885	585934	496527	704122	328796	480373	0	361045	488228	564932	658191	0	485239	314124	447389	502499
Homocysteinesulfinicacid	3.84E-05	4.94E-05	0.134758813	0.30035227	0.736271495	0.93095867	8211	102012	90393	52933	61454	159783	136625	49253	48282	51710	79105	60851	80823	112750	50594	78646	75304	100799	112364	103394	122011	58091	94088	65073	50560	100100	146163	117830	60956	126054	67372	69336	94169	0	143235	62046	73925	47913	27030	130061	124242	120555	68924
N.Acetyl.D.fucosamine.1	2.83E-22	7.82E-21	0.323340097	0.536520161	0.759021422	0.945738554	6670	40907	191433	10557	348607	113312	237655	29089	42078	224546	19375	413635	81602	334987	29769	58391	208509	32624	519584	101615	273477	28949	86945	201802	29065	515119	154986	321910	32174	64520	260583	31076	355111	5256	336285	36889	57095	275094	7332	505885	141091	296467	38425
SM.d18.1.22.1.13Z..	0.000134118	0.000161433	0.234464814	0.450103986	0.928052542	0.999071974	341842	799110	780949	675868	698735	984040	1172037	760575	703578	791790	981871	801579	943270	1224855	857631	659326	811228	884482	925137	1135508	959547	698501	863112	768916	992353	723825	1125103	1008281	705135	857976	817593	749783	907323	249809	1134364	736392	908262	959480	598279	856195	943298	1226572	799330
X2.Mercaptoethanesulfonate	1.17E-10	4.23E-10	0.514079356	0.689810564	0.527567117	0.835844288	0	16648	68993	47622	0	27618	11881	61954	17556	79438	44378	0	15182	23835	51654	0	70543	60471	0	19343	13236	0	8304	150867	61616	0	18841	0	0	0	80136	39844	0	0	21234	50386	0	63350	31765	17209	25444	0	11863
SM.d17.1.24.1.15Z..	0.003687722	0.004075088	0.285190833	0.503390531	0.402659708	0.756425023	180517	415177	343458	373329	364010	514092	298014	338020	338769	343399	423788	373100	535340	529698	361552	368532	446455	512929	445804	568730	437588	341315	300178	315146	422328	392159	568581	415702	342394	309405	340550	451801	414102	159558	494764	373316	498899	378599	285482	406677	524182	438231	477161
X.FA..12.4.2.0...2E_4E_8E_10E.Dodecatetraenedioic.acid	2.58E-10	8.38E-10	0.133341147	0.30035227	0.444638766	0.787474717	48506	45212	44361	58872	38750	159355	122194	90382	38259	59350	86094	42370	107475	109287	99036	45404	63265	99742	50524	113190	117660	122960	46963	63546	62905	43307	174015	114708	140065	47905	75371	74942	43321	48178	139347	124076	43590	44955	52416	52363	228403	78525	129657
X3.Dehydrocarnitine	6.50E-09	1.58E-08	0.273394868	0.490804439	0.523142207	0.832026327	128884	1933196	830511	409885	735037	1537808	1041737	544998	1245390	501880	650357	1409763	967637	1023001	569957	1559291	932468	776595	1350303	1302467	1243566	781267	2862697	607898	590482	1035428	1837198	952298	668120	2096132	950933	557864	815387	95111	1019752	881743	2553508	583343	267623	1539296	1635083	650060	886132
LysoPE.0.0.18.2.9Z_12Z..	1.66E-10	5.73E-10	0.928975184	0.96378885	0.115350388	0.412750368	48179	291216	105541	231256	685581	401637	290429	227340	271474	342976	267194	766565	339962	347838	186273	297061	263096	248513	757106	357520	261199	165154	281016	228061	224598	572264	346814	250660	250321	284114	159324	184744	425516	38029	166740	305786	249510	190162	57133	522224	277334	257570	322608
X3.Buten.1.amine	3.07E-08	6.54E-08	0.534681472	0.704486195	0.516044225	0.832026327	310756	2320783	1564879	1596744	2078075	2826526	2709656	1251330	1641882	1618475	1562439	2570311	1901905	3492531	1144187	2404788	1728054	2007756	2906777	2218932	3147295	1197406	2241666	1405284	1351982	2708253	3152431	2832593	1312328	2208228	1595884	1318973	1877789	149590	2625348	1439830	2294585	1421213	662139	2245590	2211854	2658063	1665323
X4.Imidazolone.5.propanoate	8.11E-06	1.15E-05	0.984957469	0.995799424	0.418578231	0.772128825	586228	1544603	1304900	2183896	644880	2130031	1181738	1623394	1434107	1567283	2392299	708510	1785954	1470150	1729850	1944541	1616573	3123201	1024324	2155238	1650668	2025641	2630483	1968659	3090109	1188939	2588779	1748595	1960441	2484204	2368700	2908894	1233938	297388	1687814	1999716	1820735	1968264	1458603	1091314	1793845	1156843	2094093
X.PR..Vitamin.E	0.00416019	0.004587547	0.923095486	0.96378885	0.399800491	0.753745729	34068	219430	100343	170046	55323	285432	263928	196083	238054	234110	162464	76630	224555	247760	199134	139630	241173	217295	228147	261469	205813	150954	122394	112446	164660	180859	258130	285365	110672	63659	206658	163034	133347	44940	348370	179613	209684	233031	77347	149978	253361	202302	149242
X1.Hexadecanoyl.2..9Z.octadecenoyl..sn.glycero.3.phosphonocholine	0.000185408	0.000221144	0.198437981	0.392399918	0.66427037	0.919490039	144277	475454	607879	581895	666533	901258	645067	407118	466700	737064	509864	801664	697417	804590	385058	560740	597901	779325	766633	750917	578509	497087	643667	544743	586291	672770	794076	656347	479913	561468	665720	639162	537813	149835	848840	338739	543795	618828	461155	721462	905752	748759	474656
X3..3.Hydroxy.phenyl..propanoic.acid	0.003458834	0.003830203	0.96466533	0.985269832	0.931249178	0.999071974	14355	147442	180970	82923	199601	544586	275010	58562	68814	72670	266413	697865	158972	160472	74709	117152	106503	337306	299050	420252	271387	155744	525118	73071	121502	226164	615798	200208	121962	265416	203641	142318	179638	9368	253824	130123	186694	69576	22266	638925	336609	121284	114232
X2_5.Dioxopentanoate	1.35E-05	1.86E-05	0.892226368	0.944287867	0.938260808	0.999071974	192216	430800	465888	398922	726122	586854	491075	684561	432333	604160	324426	559053	836372	554151	489377	490917	747255	343395	961913	659880	540685	550955	494887	615381	363986	758068	710319	697688	424185	390848	672234	318229	689747	102567	645864	491412	589013	629779	247310	662056	714073	693163	498348
Methylmalonate	0.059466647	0.062062413	0.000654788	0.00478359	0.804173413	0.975763569	356218	788133	432518	559903	1182686	845840	632820	1164104	3314292	2697362	2562741	3945294	4706252	5943972	1134896	4877664	2719631	2430495	6839997	7025490	3411291	1306640	5724994	2283624	1901011	4009457	7908851	2997568	687985	1388108	1404597	1743470	2286373	396443	2164663	488565	954246	853982	466788	1174289	1878456	1360626	650257
Glu.Asp.Phe	6.20E-09	1.54E-08	0.647994255	0.794510438	0.636758198	0.902789251	0	109862	52076	37032	45450	220245	213249	34297	55444	52271	76796	124500	132814	247944	34049	125215	58338	87114	226137	208870	176748	38209	141019	38704	52174	196522	231883	206492	42592	73039	55757	47722	115090	0	164783	50859	64791	46723	0	194151	144877	116665	68756
L.Phenylalanine	1.07E-09	3.19E-09	0.489365799	0.672822887	0.668970934	0.92028668	3234998	25207490	17722264	16780592	36299932	38075084	31178726	12915715	19253468	21506436	18188218	42052292	28986236	42088504	12598000	24981950	20576284	22152736	48488060	31570402	31441846	14709553	30373208	21073744	20463452	44304740	43409220	35225644	13958875	26523814	22257660	18917986	30453212	1635049	38805436	14488619	24296724	19998408	7985163	38955544	33699820	39643180	17486604
Leu.Ser	5.83E-22	1.39E-20	0.904253073	0.953180594	0.091506112	0.354069841	610044	2644902	2213727	519943	785833	534253	545101	2357500	2605001	2674158	479042	578330	466941	511351	2251898	2635734	2307486	582848	1031416	407763	605951	2325248	2660935	1819662	380270	1004429	687250	596291	1918444	2142275	2050550	498192	1063455	34888	433941	2410431	2189413	2398479	259660	1097058	516698	542190	2137625
S.Acetyldihydrolipoamide	2.45E-05	3.26E-05	0.043800582	0.141344209	0.002954531	0.030472217	0	34042	18378	8248	76770	38096	41052	22156	30544	40372	23773	177864	63086	92513	25245	41266	39182	43584	110930	69322	62750	30655	46951	42351	12553	60998	58969	60447	31394	42101	45105	30850	42106	0	52353	36757	33901	36092	7651	47724	39170	48233	32138
X2_4..Dichlorobiphenyl	0.08317236	0.086631012	0.075342639	0.202195043	0.372176816	0.735248088	56255	227017	225730	225115	223408	235350	290740	164209	191408	165735	228382	228278	211304	196864	185382	245959	181450	241778	219445	300158	265910	193469	236264	179097	184359	258946	258024	226277	190304	250400	229030	256661	222411	37395	316555	224200	243913	217112	146276	262793	273361	229891	239498
N.hydroxy.N.isopropyloxamate	8.13E-07	1.32E-06	0.337588238	0.552140458	0.758526331	0.945738554	29455	345987	904145	277094	659320	841478	771901	302678	222482	361956	464177	1096551	445813	748437	274074	286905	543366	591928	854542	590385	1047520	397951	505814	388898	268350	812296	939730	847620	319687	446841	821886	259545	628001	18347	911947	289202	463251	436837	96686	1376992	860308	587193	404252
X.FA..26.0.2.0...Hexacosanedioic.acid	2.29E-16	2.46E-15	0.706669092	0.831561392	0.176304419	0.502656149	18213	164293	126009	125264	512369	184559	286377	66450	162121	255392	169500	707703	105618	397452	91119	192080	96469	208737	740046	137056	278330	85161	111223	169274	189288	612034	194636	307633	98682	97073	122853	149149	502615	0	296016	87899	152961	191422	83077	556394	129573	371563	79360
Quinate	2.61E-14	2.02E-13	0.492465421	0.672822887	0.836642105	0.988929769	111599	330040	190740	395103	603522	2298463	187918	368176	318629	303830	402666	550861	1847361	155963	344332	402911	327973	394802	558361	2268497	271246	365464	440918	296296	396554	545111	3071246	227457	387502	518758	219160	384216	468450	356517	308631	474286	510560	234431	262624	552638	3247541	185024	434115
X1.Methylhypoxanthine.	6.48E-20	1.06E-18	0.132694849	0.30035227	0.092766954	0.356170932	11922	193898	175079	54958	333926	165838	260197	59458	89361	107505	78849	432396	125029	242226	49898	85858	103432	102545	568357	105247	129341	52950	164530	128988	65854	472463	196660	157428	73687	162533	147813	58475	411840	10775	196997	90944	151961	103579	36789	553646	207367	139046	109686
L.proline.amide	3.06E-08	6.54E-08	0.267671825	0.483832921	0.535994792	0.840645155	46851	231148	156555	168199	208023	272368	254388	153271	140515	108911	162759	280953	203235	242215	107520	181932	118594	210824	368802	286171	290349	143588	251087	163248	151105	375201	372318	231593	96940	239626	143563	168034	299747	26593	276220	148904	173435	98250	230044	385506	229213	224985	209591
X.FA.trihydroxy.4.0...2_3_4.trihydroxy.butanoic.acid	4.64E-09	1.19E-08	0.032342369	0.114175076	0.330157417	0.684371411	595172	2837147	3674809	2364061	5601589	5111194	3608655	1655760	2153336	2669300	2371558	7048092	3292501	3810513	1688147	2960821	2540192	2849946	4950272	3688095	3514128	1974749	3403402	2934913	2541165	5313965	5433699	3979159	2220729	3737589	3378268	2992865	4755899	471383	4360859	2280155	3328242	3115924	1708721	6114814	5625232	4458753	2863285
Mesaconate	8.10E-06	1.15E-05	0.320537351	0.535025191	0.279591146	0.631180013	124542	801385	959214	432555	1245861	1473458	909353	684405	552299	857798	512820	1700470	771735	923811	601305	751213	1132782	687041	1464360	1157676	1242237	588946	772358	951303	567506	1087746	1333929	960796	580645	774513	1154259	655955	1066567	56744	1077153	987149	773412	950414	218381	1199360	1026013	1081339	715159
SM.d18.1.23.0.	0.601630236	0.606240429	0.047952598	0.150137301	0.623094746	0.900103975	174984	350827	349643	488995	371823	365706	376628	380765	203637	359642	448321	472372	356052	293149	329536	331327	487271	382025	360969	466869	402297	344157	353899	407361	393694	421450	502143	398194	470511	483882	389650	378187	398431	129314	474566	454424	375781	446858	264903	328464	465520	426380	402263
Uracil	6.71E-09	1.62E-08	0.439184602	0.638152211	0.162952818	0.489789612	155312	953244	625492	556035	675106	1395962	1739622	510998	724644	725148	718932	1179772	1191047	1986364	510860	1036212	645986	941211	1591749	1414573	1581269	625105	1169457	554755	643762	1582905	1518519	1498846	619424	632416	542682	541158	904970	116829	1319594	689658	638718	557394	254208	1032221	1016356	1159407	932530
Asn.Met.Gln.Ser	0.01177255	0.012663315	0.028108348	0.105607079	0.31614237	0.671562027	0	73226	25202	24190	74299	51671	22563	47322	55270	33536	38986	77555	53119	108857	46071	83330	43220	50179	46855	23315	57587	28160	69526	26012	52232	25443	10449	103173	24497	12192	9764	0	0	0	44690	33985	27710	0	0	27959	14100	30209	32208
X5_6.Dihydrouracil	1.24E-08	2.88E-08	0.319559992	0.535025191	0.987997198	0.999071974	27625	69321	46867	60015	59107	131240	96478	44344	56336	51659	61101	81021	104571	110165	53544	72627	56239	62667	106765	134199	86279	54623	96334	46162	55703	116204	162414	109694	40120	67151	62553	53874	78549	26699	97873	47047	91532	59639	47202	113978	160522	115989	48446
X.1.Ribosylimidazole..4.acetate	9.24E-07	1.49E-06	0.303580445	0.518720921	0.898231033	0.998005771	0	126218	77731	116117	140681	171279	215209	39909	137688	123006	105801	126632	232451	174369	67734	134956	84161	140733	249203	132894	142099	36135	198529	101233	143868	172556	174126	128075	96511	154009	108385	109848	146450	19623	154645	90144	162517	90064	78923	193717	201108	184355	91917
formyl.isoglutamine	9.80E-13	5.16E-12	0.305919894	0.520756841	0.91939308	0.999071974	34711	297733	111889	299207	121302	419751	417027	105371	199820	139469	328060	120399	263612	477681	101630	279386	126664	404175	212918	346737	413886	112696	308048	136044	373411	241285	375054	414237	89410	256560	136481	332179	190791	25671	425677	134047	273096	126287	177744	191317	403373	462546	112504
Inosine	2.08E-08	4.55E-08	0.055168786	0.162116096	0.373203372	0.735248088	108461	691453	553198	451049	1541960	1170500	1348598	555752	925372	650258	683107	1719482	1017036	2509096	455023	1174212	897647	1091261	2074021	841098	1545999	702098	1383519	422103	903831	1334295	1051015	2171698	580572	570503	548214	388707	1036736	50998	1996494	612064	761520	584572	141556	1485864	636023	897907	868353
X.3Z..Phytochromobilin	0.006872159	0.007437769	0.09145352	0.235806626	0.205162022	0.542871967	0	190829	213396	89082	0	638173	647275	36876	111494	57333	264334	0	144520	301746	55832	146219	46154	164077	196999	350102	187989	145412	309505	36194	114361	50512	252061	214581	53646	40847	221325	166085	116807	0	725586	162844	643828	67539	0	387517	557545	35088	95320
N6.Acetyl.L.lysine	2.59E-07	4.55E-07	0.463457764	0.655319312	0.762684869	0.945738554	91870	399706	420423	284985	494093	578895	472922	278266	274568	536044	285393	642275	425087	552561	263004	417764	568837	380348	793645	571842	520901	284440	557696	488941	326257	752395	684218	579402	255426	464962	685282	338747	551703	50598	575349	332639	469881	608534	161381	697926	524289	629473	321901
Ecgonine	1.23E-09	3.61E-09	0.691691036	0.821285519	0.940026696	0.999071974	16075	72405	49609	96463	71191	135499	117977	34408	59151	51522	112707	83227	121034	142660	42176	56940	58299	113515	128563	152494	129011	41621	67971	56763	111384	118771	155281	130305	34209	59263	98769	93059	102998	7974	135473	37955	73429	72915	58345	112105	134379	127881	51509
X5..3.Buten.1.ynyl..2_2..bithienyl	5.78E-05	7.27E-05	0.603401422	0.752106985	0.595887175	0.885440053	39218	231937	180796	138868	198769	277337	243341	114202	141079	239459	173465	255376	197719	222621	141339	200567	164922	208487	258158	204394	225724	195862	198364	149505	174700	301669	267340	382187	138561	194664	210293	127717	200440	15169	272384	151318	163488	152444	102496	293124	296112	260807	145305
Theophylline	3.76E-08	7.78E-08	0.303737726	0.518720921	0.009054542	0.070039546	124476	583562	1360198	512584	1515862	1909824	1664180	593213	376008	799790	475927	2291106	1761405	2701599	608441	345556	718447	313949	3816649	1360217	2050901	672048	779069	622427	593064	2063168	1483245	1683329	592345	214274	531867	177589	1542377	148872	1074170	555224	193871	862968	189297	1850654	1023657	1437092	938045
L.rhamnitol	6.09E-08	1.21E-07	0.521755274	0.696406155	0.886596876	0.996975003	7504	44950	26070	43264	58154	78759	65276	25826	35976	27493	52405	68331	55457	62053	25096	48147	24359	57313	67525	71275	55230	21761	51870	28413	47280	90592	78755	73239	18592	53248	31810	52072	47685	0	79118	27856	43991	35208	31054	63858	84860	55366	25212
X.PC..18.1.18.1...1..9Z.octadecenoyl..2..9Z.octadecenoyl..sn.glycero.3.phosphocholine	7.45E-11	2.86E-10	0.810076893	0.892943723	0.605249112	0.889276628	2937813	11551190	12129647	9174095	19302516	16743197	12719268	8539440	9912021	13362027	9990735	24838786	13225848	19256220	7749444	10370321	12316706	12131346	25807268	14517411	13366223	7370306	16543130	10811825	9695242	20871338	17389040	16164780	7146449	11528571	11517582	8799821	17295792	3182388	17624004	7228239	10409062	12182730	8533260	21365798	14159885	16860928	7759341
Leu.Ala	1.98E-13	1.26E-12	0.76651651	0.869999763	0.038040474	0.204176421	56445	403631	319346	262906	944613	543087	328703	178472	361136	468710	257031	1057124	461503	468934	157147	514433	480862	348782	974343	590472	393103	211274	603992	460444	325678	1005745	765174	413189	186544	562263	453019	256583	743748	48672	473191	198970	493401	455480	124273	815184	648698	444156	219143
X3.Hydroxyanthranilate	2.44E-12	1.19E-11	0.865421684	0.932605526	0.996967627	0.999071974	10729	25474	30908	11512	0	155967	14661	27112	24149	35586	24490	39395	110893	23509	23486	30113	27310	30146	36237	135025	23896	23961	21938	34515	12880	40540	215297	31275	24296	31490	32959	20062	26520	21624	14317	37367	32428	37500	21451	26501	176337	13335	32893
Dethiobiotin	7.79E-08	1.51E-07	0.237389298	0.454060985	0.881037232	0.996975003	21818	106456	64288	107315	128927	237832	148852	41940	109911	82367	95241	142428	136740	178956	69309	145835	101684	130105	197871	197009	170106	40509	176366	92506	135164	252764	271830	202830	52174	142985	72349	131233	208408	28556	301877	54814	142531	99100	72920	220698	287234	181339	64965
X.PC..18.0.18.2...1.octadecanoyl.2..9Z_12Z.octadecadienoyl..sn.glycero.3.phosphocholine	3.75E-09	9.80E-09	0.556160393	0.722321894	0.144269026	0.468429061	17877	138579	125087	110299	267277	195108	159649	113870	113960	210777	122281	349095	149967	242434	86484	152860	165044	144111	361413	200529	185827	89579	207101	161789	129344	259435	209815	171335	88645	158096	175304	104806	204107	9231	194319	109657	137065	135002	69111	243865	210425	183248	113068
Ala.Phe.Asn.Asp	5.05E-06	7.39E-06	0.427223191	0.633390246	0.002502358	0.027421669	0	63927	80385	38788	117369	85833	66846	49847	70465	70840	39698	128568	67669	72852	54711	57985	76339	46000	119788	88221	70077	55361	52309	75648	20857	109196	90912	65736	39204	31995	86780	22709	50476	0	59513	54228	37606	62760	9560	52827	61400	72415	65655
N.Acetyl.beta.alanine	8.11E-07	1.32E-06	0.622514291	0.768644407	0.942567934	0.999071974	143796	629265	453669	378052	804650	786141	793210	329079	513697	527111	387279	877436	563367	931541	303390	603627	523423	498990	1096806	729285	767027	311886	569810	1322289	449547	1043936	1204728	822161	303558	712782	586649	468685	763854	83639	850757	369796	610750	607352	214999	1020553	762622	976940	387697
L.1.Pyrroline.3.hydroxy.5.carboxylate	9.09E-10	2.76E-09	0.599377948	0.749698926	0.925684311	0.999071974	1310081	9268948	5739878	4320628	9548969	12573183	11761330	4908607	8276831	7834260	5364445	13279379	10896636	16256878	4615296	11112760	8079797	6071990	21233174	13044861	13620335	5013950	9727273	8322963	4655422	21716344	16255011	13709939	4541530	8993330	7970596	4883870	13607127	747738	13751615	5031148	8640421	7309559	3453804	13574900	11658642	11194858	5723396
X5.6.Dihydrouridine	4.14E-14	3.16E-13	0.114884594	0.275932861	0.968371577	0.999071974	0	161339	35834	461853	39399	320458	368876	57841	202601	32621	338474	55595	204781	350256	78277	264092	88853	488751	75888	205230	293105	64671	267723	96259	407883	133412	290191	292555	57458	241004	115090	472016	82258	0	343664	77258	296829	115307	208394	155987	334334	461739	86896
N.Methyl.2.pyrrolidinone	9.29E-07	1.49E-06	0.374922816	0.573283143	0.589979548	0.881617166	8128440	22877154	20290530	16809114	23948014	29232490	24881802	17040074	16089896	19941462	16908602	42516404	16948464	31026008	12301421	22669456	22558198	17393588	44664652	18626334	25088142	11813663	17587930	25777820	14726302	26565374	28467964	24379642	11915343	22315082	15934072	20359952	24375594	8317937	31219208	14754291	21440870	18275470	6865704	33120010	31808838	25049214	14057358
L.Pipecolate	3.04E-18	4.21E-17	0.653753249	0.797851993	0.884040678	0.996975003	1842570	15158932	11269314	5022364	30816820	22481580	22010622	6590266	11306263	11984768	5644352	35019448	17058496	27024512	6667858	12856047	11743479	6350035	50999620	18334220	20432190	7546172	15514021	10366362	5541102	45613192	22126064	23876288	6416340	13642718	11906969	4785423	34445712	1100269	22853102	8723351	13493980	10477988	2292112	42617528	20519244	20306334	9479684
N.Acetyl.L.aspartate	6.51E-09	1.58E-08	0.547165967	0.713347796	0.977121806	0.999071974	18250	239024	117273	86439	250045	329271	200521	62187	132793	175498	106418	391925	248154	276453	64369	237729	267421	148506	538286	454963	255330	67700	289393	134899	107380	481716	531953	278930	56442	204236	194679	110089	246662	17650	240914	65676	181001	141937	44475	325046	413847	203311	80407
Diacetylmonoxime	1.61E-09	4.52E-09	0.997656069	0.997656069	0.072186113	0.315177219	28063	91544	63918	60800	186244	103568	91430	77169	85573	58610	61945	234128	94903	136925	82069	103311	66401	66311	172433	117106	98415	76816	111240	113912	51628	124804	122122	139231	71288	97375	85885	54993	115676	23516	115715	64017	82938	60470	40567	173816	94419	142199	88183
N2.Acetyl.L.aminoadipate	8.43E-07	1.36E-06	0.428380069	0.633390246	0.135659976	0.44878709	21131	43623	37829	35860	48905	54844	42628	30793	32247	44613	33909	59829	54342	55806	30730	42603	40490	44856	56940	45497	38709	28794	45757	38187	32325	51783	63090	50621	31189	44540	38575	32023	49425	21354	55513	36262	42727	25620	23885	57154	43799	51986	46545
Creatinine	1.11E-07	2.10E-07	0.343539696	0.552664392	0.722692463	0.929428448	62591432	303997920	274757952	244924448	323162592	457759808	427205568	173972112	243573072	270959552	249923504	387449120	327769248	458263648	179685376	300455520	269870432	303522208	459662016	390381760	401206592	214947408	367669120	269578752	265460336	468039104	464834144	421222592	191784928	325544128	292349216	245407232	344686368	29591140	462119456	219550176	310703904	270536448	125549584	428885792	429227552	461210336	247956448
N.alpha..Benzyloxycarbonyl.L.leucine	1.77E-10	6.03E-10	0.435586027	0.638152211	0.99683316	0.999071974	0	21210	32629	35423	30733	111208	37991	0	9877	47106	41325	35254	81774	52672	7147	27310	44018	40452	41219	88709	46921	18142	25799	37327	35130	45380	137735	47288	9606	30446	41152	37937	31259	7276	43811	11054	28201	53130	22464	48417	135553	50726	10135
Miraxanthin.I	0.002796491	0.003123045	0.610311777	0.757132063	0.685431969	0.92028668	0	86412	119483	116532	170281	164586	160160	97167	155233	0	143100	0	103757	0	97190	252695	0	209975	148229	0	156021	145700	330664	100820	128088	175087	222792	234755	102869	142701	0	123225	95635	0	196841	92350	212576	0	0	197222	122907	167524	191507
N.Acetyl.D.glucosamine	1.02E-13	7.26E-13	0.926615974	0.96378885	0.696949628	0.922613919	13957	94664	67760	65253	141491	116014	152632	63131	61521	112889	52027	175120	89442	259786	57318	74668	88486	60225	205809	108367	175910	56375	94121	89010	69134	171128	127407	196199	68273	68651	90158	45744	157575	0	194983	50027	83804	87090	29649	175009	102534	175291	80061
Phe.Gly	5.14E-14	3.83E-13	0.497356536	0.675993639	0.283416631	0.634370843	0	27881	35473	16778	52133	20064	18389	38325	10059	40112	16315	66594	0	18173	33591	26560	40454	20407	61545	0	10308	24183	27023	28710	7649	63307	10624	8904	23622	36662	26929	9314	47036	0	19977	28634	24035	25644	0	65087	0	19956	37738
Tributyrin	0.007870554	0.008483425	0.78868407	0.886426967	0.71581351	0.928082674	51961	183369	128126	147176	137909	183814	139978	216525	196673	214419	173999	188136	136966	203345	187118	252049	176217	127661	181503	138285	161523	153890	192158	211372	142434	134255	181480	200966	165764	190601	153523	194855	163196	0	199935	175714	234715	189487	140538	215743	147996	250145	174515
X6.Amino.2.oxohexanoate	1.65E-11	7.06E-11	0.286301907	0.50366155	0.952344447	0.999071974	189412	593823	711757	336339	908385	777745	778233	377810	477676	818017	341104	1167771	628005	704680	387895	654037	923995	433007	1186487	711551	791164	337129	663226	781486	368244	1427297	1040652	829554	332864	741405	954732	419866	846922	148270	944484	377790	660550	909520	217040	1441852	879621	870106	431365
Glu.Gly	0.007490985	0.00809088	0.883770773	0.943316874	0.687404273	0.92028668	3151964	11020742	6459236	7549112	5961624	8274604	8083274	8265630	10105870	8123465	7705178	4675325	8176824	9045714	8887635	10348707	7030015	8191663	7637357	8388594	11223246	8507724	9917589	5367087	6977970	8801634	11635922	9538690	7156233	7741860	5790407	7295240	7721881	479620	7867147	9514196	9784020	6689510	3633294	7336069	9565178	9458595	8813099
N.acetyl..L..arginine	2.20E-10	7.29E-10	0.71581714	0.834855467	0.942017357	0.999071974	34034	291818	102465	138584	203146	239858	149118	138923	187854	87277	140342	263141	163986	240648	120980	276072	69595	188103	371088	215189	187521	109476	363176	62863	136589	349634	286732	194049	100072	285536	61964	166150	273021	9173	238547	133875	260442	54309	88268	257763	201691	181644	108932
Ser.Gly.Ser.Tyr	0.553278033	0.558587803	0.986548939	0.995799424	0.886851577	0.996975003	18102	58710	51867	54842	67033	44705	60898	70583	44573	71254	41989	59769	66321	44529	46691	40620	50314	37312	71159	63780	62608	89067	48710	80663	34501	74112	62522	46170	62125	53561	43115	63840	43596	15918	59211	53672	57355	47309	32120	43454	79578	53094	66937
Xylitol	3.29E-08	6.86E-08	0.681062086	0.816033388	0.74531837	0.93342253	48569	189644	177082	166328	285871	333694	326706	136560	164929	179992	202145	348002	221134	335921	157585	208117	312050	201031	445171	302729	467983	171283	291457	199352	185136	419214	379937	304100	160394	230692	189291	189684	343946	61986	335468	158853	220351	211628	104407	330970	364761	310210	200161
alpha.N.Phenylacetyl.L.glutamine	2.88E-06	4.36E-06	0.760977347	0.866394122	0.981735087	0.999071974	616208	11664429	7655326	9243515	11195154	25759990	13120869	3495661	12397318	7045606	15218911	16906902	21357550	17706542	4638328	22045736	10315922	21713422	19107768	28247122	17596286	4792025	34372004	8418528	14596578	19284744	43597312	18330210	4661579	27342454	12621140	16612330	13446487	1399043	21346362	4506567	25703932	8178214	5297884	14174518	34859140	13787881	5601075
X.Z..2.Methyl.5.isopropylhexa.2_5.dienal	1.75E-10	6.00E-10	0.709146953	0.832614503	0.157220013	0.486457216	67315	54144	225443	121645	141508	221953	43582	160102	50597	250527	80869	219998	150388	86236	123100	40215	242147	147047	332885	144883	92044	139765	64456	191730	39467	181502	195402	40637	176955	114836	266853	72762	138787	21338	64033	160068	80741	214996	42307	136123	156176	80498	164428
Asn.Gln.Pro.Tyr	0.329761878	0.335502414	0.723851948	0.839405525	0.172740603	0.502656149	38218	68964	65300	73937	56608	67194	75325	66420	70132	84377	71166	55537	77079	62864	60704	78251	76635	68033	69232	68157	74985	81115	69780	61124	72297	63269	100885	65022	51618	48776	74355	75428	70068	35114	69658	64022	50259	77021	46952	69808	89817	76361	68104
X2.Methylcholine	1.76E-06	2.73E-06	0.51052246	0.686789806	0.432142208	0.781521472	17048	44667	25274	28511	36007	39528	33254	22867	19603	39365	23783	87290	67839	57801	23077	16983	48092	24075	87949	45400	52697	18490	22756	37619	31565	52214	39159	42687	20178	24792	53081	39527	52169	8940	41470	32598	28461	52389	19132	56903	52300	27253	22624
NG_NG.Dimethyl.L.arginine	3.49E-09	9.19E-09	0.96964246	0.988201086	0.419326799	0.772128825	212689	1706586	1198105	1177005	2591976	2700996	1795097	822039	1176820	1350484	1314908	3042362	1854157	2539266	819940	1617444	1276592	1750884	3740795	2022480	1823294	831934	1853891	1219520	1417287	3029447	2955176	2022202	880206	1443689	1189291	1195030	2091615	86456	2117310	851189	1416290	1125748	521803	2830450	2342649	2152977	1065457
Columbianetin	8.50E-06	1.20E-05	0.059046792	0.170651719	0.70544604	0.927661542	34907	60351	36478	49663	42834	61237	63007	38931	44609	50941	58275	45803	54899	59818	45507	49785	40663	42964	69070	51991	46796	36594	58003	36951	57391	63863	66269	63292	35633	35943	41997	45379	50940	36288	58688	48909	51028	42532	54333	62746	65150	59978	44658
X1.Methyladenosine	2.50E-09	6.85E-09	0.571974641	0.731957164	0.865739018	0.996975003	17713	133684	124786	136493	239856	362783	260682	103866	159531	163752	123116	292022	171592	337488	99138	163796	147710	124625	369873	217914	285155	115851	215106	160844	157307	285169	281820	270066	109381	141393	202543	104163	249238	14255	316566	124778	166694	142093	66770	320070	227499	274608	145678
N2..D.1.Carboxyethyl..L.lysine	4.33E-23	1.90E-21	0.927624489	0.96378885	0.026480047	0.156715092	257336	1127767	898622	204574	207634	141370	193913	850764	1040766	883196	180731	157595	165496	222939	801858	910399	819107	200123	348715	168140	207313	849315	919271	822697	192204	352192	211679	175513	852275	777862	723765	152900	478350	0	168855	783492	863193	869361	120983	356546	189813	181999	884727
L.Cysteine	1.87E-06	2.88E-06	0.774849836	0.876496803	0.34964625	0.710092385	9056	90645	43924	74286	77372	85204	86215	48773	53628	25377	77949	152098	80237	68388	36818	101716	27439	85245	95313	104325	86621	35774	105233	28966	73093	124753	74773	94178	71958	108097	36260	68994	77077	6416	97320	42793	115924	44413	32632	71337	79712	82968	46377
Asn.Gly.His	4.97E-06	7.31E-06	0.597371305	0.749698926	0.857440029	0.996975003	122404	483009	399965	293396	494020	670889	610815	293651	417720	404555	431441	649147	637086	590233	321515	533341	640706	546854	716981	783919	699135	362563	471768	289138	351561	745687	745094	674534	266824	385964	445413	381273	460465	27418	701083	365012	490470	387921	137124	649747	874833	552551	386906
L.Arabinonate	1.66E-07	3.04E-07	0.476264553	0.66626371	0.532725616	0.838963096	186148	435986	408169	444989	683858	771235	691875	445507	352182	376591	502612	885114	660520	724784	419287	432573	536088	614211	907240	691334	694149	477592	575522	395335	463841	840618	911111	721310	471179	576975	537328	501369	671288	136814	818992	560172	519112	428957	305292	902488	870039	731568	529272
X.SP..16.0...N..hexadecanoyl..sphing.4.enine.1.phosphocholine	0.002054922	0.002304668	0.325656073	0.538663819	0.420057129	0.772128825	2203600	4083700	4135063	4333254	5481503	5369594	4611994	4153331	4212697	4221613	4228600	6252100	4136219	4864810	3596391	4259072	4246597	4775595	6436067	4509932	4234026	3856969	5131132	3797268	4648989	5819239	5177555	3916992	4804341	4277267	3876420	3926317	5063361	1092264	4971155	4216670	4518872	4390013	3200953	5333455	5024432	4147206	4674865
X.PR......15.nor.4.thujopsen.3.one	0.03691426	0.038833802	0.706376967	0.831561392	0.699333059	0.922613919	3099164	13309009	9977047	10540461	9522794	9749640	10298456	12199598	13345771	14108269	10449570	11624330	10367041	13299770	12435778	14372676	11799169	9572800	12429497	11271864	10667437	11505087	9978975	12967739	10175785	11124800	10057173	11080499	9977547	12731421	11470152	9816809	10936511	617902	10213170	11398859	12004925	11054261	9499615	12083810	9499561	12603778	12038685
X.1.Ribosylimidazole..4.acetate.1	9.16E-11	3.42E-10	0.430119441	0.633733406	0.224716939	0.563635266	0	50578	37448	38089	107555	75390	82629	27358	39986	38678	39311	102149	52134	87893	30155	44414	47230	60128	104695	60388	76655	27966	55245	33807	38673	87933	78702	88191	25655	72799	39316	41178	55500	0	77115	29835	55732	31158	32428	106531	68552	90380	30545
Leu.Pro	3.21E-11	1.30E-10	0.215762657	0.419295775	0.673689708	0.92028668	282548	2375879	1198830	1585254	3065159	3933050	3516551	741345	1809564	1434494	1807167	3521640	2760198	3879812	717354	2565407	1413584	2099515	3332185	3017496	3459925	859888	2520491	1454776	1655117	3930984	4623901	4012692	819610	2680279	1602902	1841817	2543320	218521	3980704	883722	2743384	1686848	869628	3387062	4266246	4343927	1024852
Thr.Ala	6.96E-07	1.14E-06	0.448986684	0.645536659	0.461592913	0.796058598	289605	1238337	662308	979445	954094	752356	779282	1357727	1319950	721524	1095854	771344	819793	945127	1398296	1227354	614036	1118709	1275743	758900	998782	1184889	1424065	651630	950212	1094799	921967	678607	1132727	1275684	634216	1132666	1295915	33810	703356	1309118	1148139	577705	673877	1027804	809199	687639	1373303
Fagomine	4.53E-10	1.42E-09	0.533942464	0.704486195	0.880933788	0.996975003	240959	1981412	1146736	1058562	1999906	2300877	1635584	714774	1488802	1124026	1107029	2157862	1480020	2204224	736573	1681762	1175214	1279557	2934764	1619366	1565274	752965	1933689	972588	1080355	2587488	2243757	1767678	711656	1611365	1209183	1043895	2028529	138564	1672753	921356	1725389	1102524	470573	2469126	1931016	1837926	900802
X.PC..16.0.16.0...1.hexadecanoyl.2.hexadecanoyl.sn.glycero.3.phosphocholine	5.93E-07	9.84E-07	0.337747834	0.552140458	0.18835258	0.515767702	245964	629535	779460	652583	1150290	911605	784006	525094	562843	945143	720988	1276346	864265	805926	647406	694014	1008926	734877	1286310	941318	644951	489133	904041	889770	669520	1079636	1065796	809085	561757	593610	919478	471168	1078556	203470	794108	785040	708740	951506	589128	1123737	907130	1020577	920749
X7_8.Dihydroxycoumarin	6.58E-12	2.93E-11	0.344627225	0.552664392	0.52341713	0.832026327	0	88710	23941	12373	61687	77770	68055	0	41439	30396	9208	132903	57023	82565	9233	57425	13315	21719	98949	81437	76208	24257	51996	0	10645	84002	98287	104359	20294	63737	12061	20667	63472	0	88721	0	68206	11138	0	97193	80821	94832	25005
X.PR..Loroxanthin.ester..Loroxanthin.dodecenoate	0.000315087	0.000369946	0.401386055	0.603225899	0.559454821	0.857939464	211463	463234	332182	380031	464704	484056	433306	326208	371988	395431	393841	509109	459341	408662	362151	385389	384737	421329	522974	434790	462313	354204	542363	372948	409194	537838	511313	429651	396497	419171	381786	379285	444582	137615	501296	364483	428152	408053	289927	502474	425511	386546	433486
Vinylacetylglycine	1.45E-13	9.81E-13	0.509735878	0.686789806	0.384604162	0.743756578	59190	79100	216756	141896	246298	110938	230924	93664	72012	276389	116536	302967	112494	225794	108481	149083	487592	127230	304559	115493	267141	114350	81591	227106	139769	339775	136308	249666	70785	91629	253360	109087	241350	41265	244304	118375	78045	245700	74505	300212	157465	190370	100723
L.Glutamine	2.78E-07	4.86E-07	0.94366953	0.974554005	0.447312841	0.788563279	39036880	247740896	179882320	215275840	277466368	297852096	273040704	147873920	197488576	198478176	212399568	312972224	242181360	339419360	158874512	235938768	196812624	222506656	371784480	267667632	291834912	161825376	254305616	162754720	190547760	329747808	307274880	320050240	150615232	208653136	186971296	172145008	242920160	18376296	258599376	170225296	205415728	152132576	99217824	311141056	307538944	290084384	190082752
X1.deoxynojirimycin	1.22E-14	1.01E-13	0.593578278	0.746943	0.867491408	0.996975003	18249	106448	26341	70778	209390	195754	98405	34207	85406	26409	76568	231532	178790	97618	30565	120015	42436	86075	317280	181051	98689	33740	128771	35152	75527	254868	215369	93357	24710	83656	46819	64318	166218	7817	79932	28535	100302	26219	29522	223607	159604	99518	42926
Pyridine.2_3.dicarboxylate	1.54E-08	3.49E-08	0.570389691	0.731768238	0.956780141	0.999071974	9859	67014	48921	42119	43913	58513	74865	28006	44921	61649	41694	78573	58158	97655	31271	74267	42937	46655	77212	60525	73505	33510	95733	54007	46985	102467	76235	94790	26082	61513	48745	43752	61197	5793	89560	29104	55909	33857	16140	87414	60889	80074	30500
X.GL..16.1.17.2...1..9Z.hexadecenoyl..2..9Z_12Z.heptadecadienoyl..sn.glycerol	2.11E-19	3.18E-18	0.358476731	0.561613502	0.136710685	0.449436375	0	87801	323175	162633	817405	365682	259401	157012	69716	328064	213960	1134866	223335	444025	133797	107932	311137	315060	1342200	311649	304283	130214	168848	204031	233060	922051	371413	336757	157592	106986	255465	173788	782421	0	315708	117113	170392	342198	99823	992983	219902	347445	153224
Glu.Val	3.36E-09	8.89E-09	0.352299303	0.556484784	0.624596865	0.900103975	0	55947	18692	34424	51911	47263	67572	10178	38502	18353	40857	63667	39652	69318	16729	36864	39353	43061	66694	47251	62515	13414	62738	32218	28819	64189	73673	75300	16090	47538	43383	44005	46008	0	66677	13583	49759	34738	11998	62467	65642	70996	16805
Br.	6.08E-14	4.44E-13	0.980793309	0.995799424	0.474272789	0.804733829	228304	1368135	1220145	1414368	1875690	1785917	2573536	952050	1136845	1267238	1295609	2182834	1375531	3205784	836243	1137760	1350943	1383117	2283407	1431209	2672267	846214	1181259	1390820	1524735	1870908	1753601	2517107	780639	1268910	1207355	1125017	1431703	133656	2542026	930647	1127196	1054848	687915	1739219	1591113	2795572	1062393
Indolelactate	7.12E-07	1.17E-06	0.369822556	0.567133133	0.719881618	0.928082674	78402	591064	400033	588952	658391	1372549	782150	351642	507667	512325	675696	927499	1002370	1166707	404620	667585	521439	891566	1070793	1116652	865479	426260	733501	531432	651276	1084639	1607003	903407	381504	560255	503891	583940	678799	57886	924516	386781	382461	364277	232022	749343	1046981	671984	475114
X.beta..ketophosphonate	2.07E-06	3.17E-06	0.820292386	0.897034917	0.097880261	0.362570543	0	40621	31563	23036	49104	64104	30629	26327	27381	50033	22710	76472	63532	48538	36748	0	46356	22751	79513	73544	32813	24599	31245	0	23083	77523	63659	38247	25536	29342	68136	29457	72171	0	29864	32832	18770	66707	23088	38663	68017	22201	31993
X.S..ATPA	2.56E-15	2.28E-14	0.6772064	0.814779298	0.761999376	0.945738554	13386	175070	58558	65842	280055	181274	152620	41483	77570	82087	64925	348646	139910	195019	49580	152381	78624	78361	538947	161489	176048	35178	178649	75541	82690	421177	235760	178292	39186	139056	82431	56479	259199	13764	134983	49289	164144	91975	27323	316628	161486	151668	53020
NAC.Diketide	4.36E-07	7.37E-07	0.547894505	0.713347796	0.074300333	0.315177219	0	150328	31865	118606	0	84128	87226	41767	60899	0	131491	63053	114140	121725	0	134198	0	97872	100951	170725	109680	0	169632	0	93757	105689	46526	99870	88420	145588	0	107028	37646	0	89971	34179	160369	31122	36725	53658	57262	51769	92319
Phenol.sulfate	6.91E-16	6.73E-15	0.24880995	0.470769906	0.021895145	0.138757183	196483	1044291	541045	428352	1941850	1507856	1504228	491469	1036920	755775	538708	2849390	1213224	2280480	500105	1377769	760300	576479	3203826	1402770	1662056	452381	1314763	735766	484950	2356406	1882810	1675117	418661	1130517	836480	424754	1851480	421849	1427587	409346	1026047	789700	196432	2023712	1496472	1122910	440834
Deoxyguanosine	0.018674376	0.019884052	0.030087277	0.110670685	0.266567003	0.606988067	703611	7109188	1613976	1974081	7647811	3818284	1857248	3909817	5078908	2480631	3630581	5646165	5306253	8705384	2688917	5522330	4519275	4877452	4792640	1892400	4601022	2877821	6305680	1907003	4408250	1856284	1404859	10259084	1938888	1384506	1277932	882048	1597203	116236	4178476	3437250	2616394	491761	621019	1850273	1509099	2754917	2929502
Orthophosphate	2.69E-06	4.08E-06	0.892210042	0.944287867	0.399188913	0.753745729	9579497	43084240	38218900	32076950	50908612	50034708	44949336	29176104	34510256	39387964	32652552	52865204	41076552	57068196	27628684	37836524	36653392	34876608	62378004	43369076	45016356	31442002	38403356	38381220	34580368	51153084	50352500	49839236	29633044	37697748	37298036	29036294	44944976	3829803	48977268	33235348	36356504	37004784	17339860	49831156	46434100	48559836	35710716
X.PR..2_3.Didehydrogibberellin.A10	0.019242271	0.020447343	0.130802115	0.30035227	0.004868009	0.044755885	88921	156217	163079	155727	56375	142977	146343	136775	159118	146297	155791	51619	132274	124006	135447	139449	149226	165143	115780	150196	139270	166170	135950	119703	142554	131442	123832	131675	137507	139461	140935	166023	130339	69303	156917	137317	166205	146852	111947	153021	151072	135005	154044
hexanesulfonate	1.53E-09	4.36E-09	0.814544058	0.892943723	0.597692982	0.885595799	0	30284	31454	19244	37165	46110	37386	0	16118	22360	24358	53616	22586	42737	7285	24783	27624	26129	53845	30829	48823	7469	32782	29840	19864	53908	46390	43789	10059	37694	26263	10963	31675	0	45644	0	25799	23533	0	49794	38655	37466	10129
Stachydrine	1.61E-23	9.43E-22	0.848600174	0.922239032	0.998842548	0.999071974	2645649	14577982	85858448	2104727	118748768	47411820	109713736	9263211	11010104	96220552	2180704	147551920	34108260	141945120	9313914	13857811	97598728	2960978	225055232	39453460	111262376	9850447	17100648	93688192	2475052	205509856	50179796	124620960	9135839	14780327	109256288	2235760	152525408	2492904	129402984	10758143	14795319	103647328	1082714	193285776	45137860	116462136	11966511
D.Apiitol	1.79E-12	8.95E-12	0.455170686	0.648834094	0.264906546	0.605829754	284455	32798024	14861681	1107290	22859936	29130770	10961732	1071485	232164	33603792	1125584	21184784	27899358	19580114	1243274	142854	28906438	1179773	35436952	33047848	18911390	1172421	248966	7554453	1148721	33114782	30393228	21735334	1263168	1219212	33384964	1175456	37714096	1270152	18769078	1418360	1367861	31737100	327367	27105320	31629884	19145432	257057
X.PE..18.1...1..9Z.octadecenoyl..sn.glycero.3.phosphoethanolamine	3.01E-20	5.27E-19	0.892027288	0.944287867	0.011081025	0.081291406	23393	118339	117329	104040	527154	211953	116940	125616	110094	131249	117251	511877	160946	193115	114098	142903	129858	90438	538481	164576	113837	110109	121374	84153	90123	453458	166567	104371	156490	102863	85166	84474	333226	7023	91905	146721	122728	126427	50262	444499	131492	110866	225646
Iminoglycine	4.06E-07	6.94E-07	0.742489357	0.850870157	0.790931836	0.967511966	0	57409	41569	15813	48754	70950	48105	19382	32205	31053	41474	61343	43551	55589	12231	53244	15122	39441	63848	36977	42978	19619	53070	33745	32070	53979	56794	45912	16985	48328	18464	29018	51112	0	46776	16825	58698	36476	0	59635	50807	40426	32142
Asp.Lys.Asp.Gln	0.000250328	0.000295894	0.862932206	0.932037659	0.184444044	0.510618775	0	42338	19149	29599	34835	70504	37567	26152	26605	15954	33224	40860	47955	26022	32654	39622	28072	68337	42927	70028	37718	29021	56909	21494	26667	48163	60751	29280	26426	45599	26349	40090	42825	0	25122	33654	35576	25242	0	59510	76926	17220	42486
N.Methylhydantoin	0.000891731	0.001024127	0.264139982	0.48143171	0.740573949	0.931719789	21339	40975	86198	53780	41939	119489	96742	26152	22581	38230	51549	42640	61323	84944	27216	37730	44087	62952	94585	85533	39314	29449	39332	55828	66466	47173	45880	36496	23847	37345	51297	32746	93440	21923	121755	40277	43325	64985	21128	77155	113774	70776	21044
L.Rhamnulose	1.60E-13	1.05E-12	0.687554471	0.818220931	0.87416629	0.996975003	839872	14167727	12725530	9274532	21026750	18566874	16270178	3152614	10577667	13141519	10607005	23124432	11713513	18552692	3300996	12291544	12292542	12111185	27200692	14496333	15544000	3726316	14784018	11457382	9035564	24681320	18135856	16086333	3829529	12359390	12520063	9108281	17571220	748753	16434710	4347338	13436939	12121761	4243743	22928900	15438024	16301667	4690449
Homostachydrine	1.85E-08	4.13E-08	0.741918421	0.850870157	0.742187437	0.931719789	79524	337897	152498	283193	225810	510543	269984	153229	273936	121967	280036	258536	406953	297910	184630	213016	135623	340991	327135	471745	221389	172384	306042	136739	294266	340025	604811	264094	150903	246310	124954	244922	195525	67944	328628	235374	262584	140452	142525	222379	476723	324488	186032
Ne_Ne.dimethyllysine	2.78E-13	1.66E-12	0.794870208	0.887689447	0.073424511	0.315177219	131609	728516	559211	233828	835974	537042	319113	483055	565510	644996	255246	818322	367271	532513	395977	715137	723945	270177	1164017	394236	389299	394014	845062	659554	248264	986324	524597	440017	367298	684016	646515	226334	701042	81740	457806	463999	768003	704778	98965	773548	455911	438835	493657
LL.2_6.Diaminoheptanedioate	7.80E-09	1.87E-08	0.405042736	0.60698712	0.68239981	0.92028668	244835	918921	411179	839444	715181	653126	568453	939842	1012276	433754	884635	652047	615641	645887	966251	920073	390616	875854	960372	544509	743993	1084385	1008084	364537	795600	821561	817707	505635	892413	1029938	306166	883391	938415	30537	475890	866910	907971	325784	606307	805206	580978	520007	938623
Ectoine	8.86E-17	1.01E-15	0.348848348	0.553896471	0.013609765	0.092970604	107992	114515	289226	174352	106984	256947	242351	218110	108184	312390	124216	88723	153379	343171	211312	112594	345379	134139	113728	182187	303786	246793	121013	282402	121674	113116	207000	267161	218568	108513	372554	145465	129562	104389	253806	242701	116167	313309	99740	177602	229970	251008	276173
Fagomine.1	1.46E-20	2.75E-19	0.914134591	0.959750089	0.860520195	0.996975003	158230	658825	413139	270341	1142952	657834	1475272	364395	488508	460654	253723	1398488	463416	1818200	293411	559023	433970	326976	2158463	496786	1318356	321729	600123	367279	253188	1922877	649171	1522546	349931	481500	374469	232219	1379881	84747	1247764	376371	574959	428838	148578	1656333	613511	1299394	397505
Dopamine.3.O.sulfate	1.92E-09	5.35E-09	0.438442806	0.638152211	0.562380539	0.858468279	0	10711	23468	21482	46408	65401	27826	10879	0	14992	10588	49342	47592	29383	11863	14771	30857	13390	77856	56406	14404	23535	13097	28981	22973	60488	85350	28107	24287	12933	31633	22689	59650	0	44120	20413	14089	37570	7775	59317	52510	29775	22970
N.Formyl.L.methionine	2.92E-06	4.40E-06	0.724505909	0.839405525	0.900336757	0.998005771	26495	418125	265696	236759	387846	608776	692536	132201	313199	263827	359701	773843	470440	462932	155984	458718	304172	453788	806192	615433	543118	184474	774818	268115	270248	715846	848059	510255	217071	613918	465044	261300	439600	19266	642288	179747	555084	258725	125533	1054880	586249	462252	313468
Gamma.Glutamylglutamine	2.70E-08	5.81E-08	0.432880461	0.636019896	0.63632662	0.902789251	55379	554234	268839	282668	326677	798167	699293	143609	292204	348432	234467	468039	430459	604552	170219	387383	365792	330475	830698	608859	537749	166330	424399	202260	271630	966328	693223	842338	171663	371931	259092	293119	621931	42675	630155	257505	372622	327745	105230	775577	818582	532758	264728
X.PC..22.6...1..4Z_7Z_10Z_13Z_16Z_19Z.docosahexaenoyl..sn.glycero.3.phosphocholine	6.74E-11	2.63E-10	0.604938272	0.752240026	0.300982943	0.654202595	48130	263709	121636	269389	752957	667756	547054	90677	238699	215510	290312	705305	620766	774672	0	262564	227970	332696	673885	558428	432469	87573	330769	148489	269699	700041	829952	591735	91617	141192	121815	214450	386577	68728	378503	105641	375614	202688	75743	537836	456259	370684	244979
X1.deoxyxylonojirimycin	0.000728476	0.000840304	0.848163569	0.922239032	0.41379272	0.769098836	6589	21285	20659	19690	34351	54715	28445	24047	23749	17782	24459	29436	32520	27790	17720	28474	29111	21654	37256	41661	27239	26759	31345	11550	14101	28629	61615	35888	18529	24626	23231	22711	24163	0	25007	27746	27417	26772	6382	43070	43589	24414	38671
ZAPA	1.40E-22	4.34E-21	0.814853588	0.892943723	0.631313469	0.902789251	11641	98686	50029	58808	88795	121349	200529	25646	56107	45259	49992	89021	106609	214227	38558	88510	56937	78904	80836	96054	225956	31773	102520	60221	69682	82007	116923	217480	36621	89372	59026	63264	78912	25954	262022	42948	71769	47667	38229	82120	102125	213091	32519
X.FA.hydroxy.26.0...2.hydroxy.hexacosanoic.acid	1.11E-20	2.24E-19	0.558010384	0.722939562	0.145667914	0.470069464	0	38720	102843	74723	240263	61032	112630	17234	48271	104446	85820	376650	41020	161311	11030	51141	92675	96036	429362	61725	120152	0	32173	88410	80024	364229	84967	153006	27534	25317	100393	90078	282207	0	143063	34116	46938	86749	44582	326175	45226	160534	59717
N.Carbamyl.L.glutamate	4.88E-05	6.24E-05	0.292736229	0.511558991	0.213889584	0.552884607	137577	380859	304211	318968	187463	278191	341857	542388	357840	274137	278028	193269	248253	318510	556781	362368	368536	320471	419002	313158	343676	459245	391629	233305	296359	370713	333221	330952	442088	323694	182093	226743	253282	22912	251820	448760	387308	190458	169403	290943	283269	262442	557266
Ile.Pro	3.51E-12	1.65E-11	0.295965847	0.513788896	0.485895836	0.819170544	60642	744357	316705	536293	863984	926735	1073845	213852	510158	376317	464326	826968	776185	1179968	193133	593410	346210	540187	1031136	792591	964507	259959	890843	414800	559045	1048816	1072165	1248324	254103	815396	450623	477345	884302	72418	1033570	275168	680748	516778	248754	879303	1122239	1279780	324132
Hydantoin.5.propionate	0.005544762	0.00603327	0.855039451	0.925413068	0.436819986	0.781521472	464771	1646608	994032	1117319	966796	1137313	1225298	1167532	1538371	1130381	1011257	714797	1055458	1162707	1274156	1575217	1034848	1197735	1112670	1096907	1509840	1272176	1405617	751604	916509	1277315	1566413	1343707	1156034	1214537	775188	1069551	1095652	86498	1032393	1251713	1300231	901869	604192	1131692	1492241	1273272	1311822
X.3R..hydroxy.N.acetyl..L..arginine	7.46E-09	1.79E-08	0.252723787	0.471104814	0.834095457	0.9886713	2684861	4392663	2760514	5306230	2579835	3107929	2881246	7617335	5122268	3269061	4407660	1849176	3444231	3082914	7407597	4040651	2906766	4154715	3823112	2928758	3686970	6899883	4484582	2793710	4188335	3513423	3604992	3386670	6001432	3409922	2176053	4150108	4475725	319456	2522846	6102875	3932587	2413195	4098766	3691641	3354234	2975340	5596968
L.Histidine	0.000114649	0.000138315	0.994450119	0.996344309	0.529978178	0.837142708	5231463	30526774	22574972	17070454	29273790	39217248	30139894	19248530	23526740	24948654	18430728	36032040	5191633	34295244	18721554	27936128	24785494	22562798	41791300	32666588	32368638	22557624	31641934	18971322	19214718	40584116	43564540	33404332	19021806	25895470	23322398	17495442	27214750	2171892	28852300	22721292	24879948	18217326	8349735	34893744	36429168	29162612	22675892
X3.Hydroxy.N6_N6_N6.trimethyl.L.lysine	1.73E-11	7.27E-11	0.562304596	0.726713066	0.441986369	0.787474717	7657	84942	49285	57686	123052	130004	103998	32785	47818	48460	68542	159414	88764	121416	31431	69838	49537	72725	169342	95157	101019	23162	79809	48640	67360	163031	149383	117335	30375	79156	53952	52668	123122	7750	109534	34028	72062	48629	28489	153715	140271	119792	44874
Lachnophyllum.ester	0.176581274	0.181056043	0.813213746	0.892943723	0.711694225	0.927665621	82785	117900	106180	182269	70311	66163	109930	183535	258121	195347	213752	120042	154908	118623	138674	131188	101697	110588	112213	80605	103093	98736	73619	166426	173433	208395	93973	89956	88959	157781	88800	123336	108890	10352	177866	93471	124308	152310	155896	103070	81743	201728	188047
Phosphonate	1.01E-12	5.25E-12	0.483558592	0.669346893	0.183866618	0.510618775	208504	30840096	12857777	958818	22827238	26119148	8986037	785378	826378	25105700	859204	22279944	23978012	16569336	966736	867143	25330288	864381	32395690	27233138	15873850	943260	936279	5949038	877122	28136020	25734638	19268472	858980	987467	26919054	880459	30508780	1112114	16684227	999237	993247	25670668	326347	23469924	28710648	17568860	761205
N6.Acetyl.N6.hydroxy.L.lysine	1.99E-07	3.61E-07	0.13340803	0.30035227	0.29238458	0.647210084	994627	2601696	2068895	2449974	1839975	2036300	2174947	4152594	3113939	2155506	2291378	1279349	1955849	2399300	4348971	3161285	1983517	2582301	2072673	1880333	2543953	3805580	3446428	1778861	2276455	1902682	2470664	2172743	3334324	2450432	1469892	2358824	1958926	97232	1705020	3562912	2342602	1395956	1342775	1803703	1903107	2192544	4143329
X.PE..16.0...1.hexadecanoyl.sn.glycero.3.phosphoethanolamine	0.014555103	0.015572919	0.655800815	0.798498215	0.164920869	0.490103825	30949	200848	81675	161197	232969	206976	186538	206779	81630	233115	115519	205322	181350	156489	84390	170924	147696	173778	330903	172493	103788	156209	90534	73419	71776	241059	169869	157245	187280	70573	206636	63876	84330	13187	69724	164175	128000	236316	91761	218084	181549	79493	200057
Hydroxymethylphosphonate	4.42E-12	2.02E-11	0.083026163	0.217272448	0.003694789	0.036669035	0	19790	8336	9024	63686	25298	25232	9537	19080	8514	19824	192263	10046	36818	0	25872	15234	20419	151835	22162	44332	0	25906	8099	10093	100342	40129	30237	7608	25721	6956	9842	59181	0	26614	9153	28030	0	0	88100	19005	26271	10392
Hyperforin	4.92E-05	6.27E-05	0.586897574	0.740307251	0.059788574	0.275342521	167520	437757	409788	337714	318850	319810	389259	378984	449379	355383	349054	306791	324005	344423	427940	460003	336080	372170	237539	317584	387904	409252	503679	312144	363507	286240	299562	339282	363447	433570	367713	352644	285556	43628	338538	371260	395104	327519	303995	320387	308729	294683	379361
X5.chloro.4.oxopentanoate	2.49E-12	1.20E-11	0.992976723	0.996344309	0.257358635	0.598985141	131372	1756185	1249923	320755	1680957	1677883	833694	581054	80495	1887148	307631	2764390	2430009	1369652	476585	59271	1955492	461202	2995597	1942512	1075458	330613	609616	655037	518001	2359284	1854768	1297912	336166	374087	1941342	628257	2169106	401543	1193229	850142	318435	2320074	367646	1928840	1888684	1187258	731418
D.Ribose	3.24E-08	6.79E-08	0.989086033	0.995799424	0.890123392	0.996975003	109597	437131	271325	318620	468140	881614	519827	383366	345461	256042	303742	652694	571021	588727	337908	445755	264434	332555	760038	710371	513832	373582	399856	236378	304375	726754	916757	552460	341561	403816	299841	317500	524556	57547	493107	374064	376094	283032	169727	642419	857342	499437	381579
N6.Methyl.L.lysine	6.67E-20	1.06E-18	0.491604615	0.672822887	0.022218032	0.138795475	169668	1936991	1338678	253851	1524419	647684	525512	813082	1296155	1865679	297313	1614339	561544	765317	748803	1688258	1670365	305239	2019816	512478	563797	782150	1861486	1326934	306156	1697740	643066	769888	669949	1472796	1419566	272955	1128082	32789	555842	823507	1567395	1573570	82499	1425878	522391	602442	1040826
L.Tyrosine	1.35E-13	9.23E-13	0.884135397	0.943316874	0.595904522	0.885440053	654204	9150477	4670556	5759876	17225078	17651538	13381002	3455486	6799923	5205725	6194801	19877846	12879408	15891887	3274539	9220684	5317266	8146137	20969044	14140040	13412514	3841089	12043428	5974985	7007904	19510818	19733830	16408021	3939979	12308134	6224666	6895912	14996423	575450	16675096	4255647	12030142	5161118	2628087	19321368	16387107	15406892	4262399
X4.Methylene.L.glutamine	4.21E-07	7.16E-07	0.227629113	0.438582101	0.523575503	0.832026327	29329	74884	47138	94892	53407	55543	49844	109886	120810	50599	101977	46041	49195	48701	102145	76325	37523	67586	64569	56073	56394	100063	74681	42192	63299	52229	61734	45651	86245	70531	49576	85483	65995	7946	40355	85297	73994	31296	79676	62545	46502	50152	77610
N5.Ethyl.L.glutamine	1.50E-09	4.32E-09	0.971292702	0.988201086	0.474131008	0.804733829	325328	529908	1671536	804881	1179819	2494420	1054563	1323657	336204	1646789	677417	1210900	1752750	1265792	1210813	442180	1538544	819154	1414515	2114975	1025894	1325279	446045	1572092	690039	1322719	2227916	1106251	1152336	473444	1617057	706944	1125138	116620	1107053	1499748	503690	1476238	316033	1296502	2190318	1140290	1476755
Val.Ser	1.65E-06	2.57E-06	0.125409264	0.294487826	0.26027376	0.603101311	817646	2540450	1994215	2224002	1153584	1591292	1930580	3424553	2465571	1801050	2121328	981069	1808775	1910277	3597111	2278855	1724019	2079836	1670881	1765414	2369651	3418759	2791724	1633944	2018359	1668205	2069658	2004595	2812406	2122493	1418095	1975533	1843649	76845	1640372	2933095	2329888	1226094	1271706	1594193	1851380	1767957	3034605
Anisole	6.96E-12	3.08E-11	0.156684539	0.336392112	0.632637119	0.902789251	73555	117456	84233	169551	223212	280923	167213	85649	105239	90273	244421	354768	295354	187511	111514	150932	97080	274203	363647	278184	218854	91893	131947	107986	199954	314697	402607	185385	96211	141503	96251	220098	231878	96912	171410	88172	135149	93028	125666	232816	275198	135252	110103
Propane.1_2.diol.1.phosphate	2.91E-13	1.72E-12	0.713132503	0.833572659	0.499559238	0.832026327	80745	5501903	3087498	322451	4812546	6406904	2232625	320450	0	6351349	313561	4585758	5651590	4034175	332921	0	6169727	308123	6850995	6497931	3715475	292269	39529	1726763	319730	6825743	5969881	4324134	337364	336506	5749351	349651	7080549	264548	3744130	358900	371577	6226615	79710	5186363	6360114	3977851	52909
X.R..1.Aminopropan.2.ol	2.37E-10	7.79E-10	0.936496466	0.969679411	0.564695864	0.858468279	248004	2610153	1085546	1286819	1451363	2282959	2743191	733696	1851309	1258533	1338514	1749646	1830196	3124508	678117	2436828	1160408	1651299	3237191	1892120	2392435	755681	2936687	1231495	1373945	3278506	2626770	2699920	607890	2592251	1314655	1252472	2059084	153920	2368294	697348	2838290	1248152	591852	2722439	2531689	2200861	664559
X.FA.oxo_amino.6.0...3.oxo.5S.amino.hexanoic.acid	1.27E-18	1.85E-17	0.984441252	0.995799424	0.036157956	0.19811547	1687611	659634	6612456	248947	552930	7009411	1535527	5558843	525684	6738059	199010	687375	4594506	1704980	5148873	655941	6775040	232207	823374	5002179	1350060	6335054	736583	6091259	222822	797011	6399960	1414515	6051948	740790	6904136	211750	683465	383423	1360646	6467276	688295	6011373	152801	829209	5553582	1314391	6748732
X3.Methyl.2.oxobutanoic.acid	0.002063314	0.002309156	0.58671565	0.740307251	0.730191596	0.93095867	308077	4228873	5864743	1750229	2204998	8482481	7063799	1895474	2426613	2524273	3174935	13253255	3304165	7024402	1617831	3245191	3160986	4436944	7272482	5331335	6891950	3340349	7071774	2861607	1505868	4133434	9356310	5424645	3222712	3431512	5944706	1438218	3498794	147437	4946127	2483405	4417669	2369113	1114044	9098126	5030684	4054129	3030337
Carnosol	5.31E-10	1.65E-09	0.536189096	0.704486195	0.515290044	0.832026327	35525	45932	118716	43530	71231	84368	65603	99068	21346	121304	22331	102375	73429	77104	86722	61676	137774	56233	110278	71262	82377	85484	48544	109000	42645	99691	87504	79876	69522	66827	157268	23206	94111	0	114884	96125	63995	138193	17506	107463	65561	122145	73388
N2.Acetyl.L.aminoadipate.1	9.30E-22	2.13E-20	0.780670542	0.881186063	0.097724903	0.362570543	31521	86357	71379	53392	203574	104708	247539	73236	58547	83147	51663	268493	88267	369323	68378	73848	74613	78241	164855	86312	295354	65490	93078	78760	49159	168191	137731	315036	54298	75909	70418	52193	123937	26583	348674	73559	74981	94308	40514	154608	111464	332427	82260
Methylcysteine	1.88E-10	6.29E-10	0.99011996	0.995799424	0.810749216	0.975763569	28537	100716	52624	71779	152694	239362	54148	63721	99065	44273	81723	121196	153489	73193	77177	82114	41269	89794	191367	188949	52338	78303	112694	38870	72251	168319	214607	61601	86452	99173	46103	66882	133276	20988	71054	78953	101928	41591	41599	147575	170689	51279	91328
X.FA..25.0...pentacosanoic.acid	5.04E-17	5.90E-16	0.537070274	0.704486195	0.536990061	0.840645155	0	0	58686	44461	131365	41622	83253	24012	16662	40977	46475	193572	40984	129411	0	23940	34572	53603	209165	35898	96665	0	53789	36426	40853	150218	62027	105252	14048	32772	70885	28787	141045	0	151525	21536	0	67282	0	150807	14528	77967	23776
Guanidinoacetate	1.81E-13	1.17E-12	0.014977349	0.066202399	0.357039693	0.722318764	412236	2626941	1245270	2759352	5482669	3926371	3630401	1815179	2808467	1830890	2888593	7317641	3735293	6213818	1762561	3095362	1797270	3325799	8378262	3578832	4626914	1770286	3492154	1385317	3258315	6602420	5003192	5128707	1227837	2620381	1097343	3064785	4635429	260203	4607898	1456065	2016114	776587	1257013	4711819	3022622	4153650	1888155
methylphosphonate	0.000174861	0.000209038	0.336605963	0.552140458	0.407830851	0.761189175	5610	27463	21941	9715	25614	55516	23128	17555	6156	11345	18930	31212	23903	24473	18543	9355	19785	18928	10969	28832	32781	16679	11477	0	7521	28553	40156	25599	22381	10946	25365	18958	24982	0	24918	11912	23282	12679	6080	29977	30389	32980	8018
X5.Aminopentanoate	2.00E-15	1.82E-14	0.438914432	0.638152211	0.957450149	0.999071974	24456102	272975776	55690228	182395520	440395552	490908128	228503056	71959312	195167904	67463760	178025536	515017152	381730272	288359168	70674816	252258880	68945792	208664048	620680640	410898016	241547984	80958632	298294816	64462476	173166832	569951872	507193824	244305440	65680352	223747440	66460528	142862528	427475552	23228924	203247408	74416344	220345328	63744252	68389744	448746176	368535008	212999584	88670712
N.Acetylmethionine	2.09E-05	2.81E-05	0.629199695	0.773268784	0.305941202	0.654644777	74364	452811	230757	373420	384980	222602	264083	207311	283977	131893	445130	427537	352177	219658	220879	399555	144913	404903	237997	458140	220276	191565	444188	153581	373921	457560	267432	313815	264634	402027	191349	376559	338732	11978	364635	307838	386725	194234	177360	227113	206166	305080	291619
L.Citrulline	7.21E-13	3.91E-12	0.711306062	0.833289507	0.728513653	0.93095867	618115	7131064	4144726	5622236	10792724	9419808	9183610	2928417	5153159	4006669	5444971	13479299	6036456	10367916	2803768	5333359	4331513	5251359	14638796	5461977	7751750	3393917	7178902	2947698	6397379	12255665	7685910	9845456	2698782	8134992	4398604	5943889	9181198	362854	10722338	3156194	6254305	3530201	2872236	13382441	9021424	9597150	4273285
X.R..3...R..3.Hydroxybutanoyloxy.butanoate	1.42E-14	1.15E-13	0.177006758	0.365356726	3.89E-05	0.001460272	36440	53912	52543	59090	173536	75290	64951	57614	54782	57355	50278	175040	72471	63480	47103	59855	63233	52539	282050	66238	55605	65628	61211	54398	55161	216718	69849	70000	53786	56934	48593	56792	129340	30200	59675	57133	76504	52645	45552	120218	78996	65402	62777
Glyceraldehyde	6.37E-05	7.97E-05	0.001628384	0.010319641	0.102264365	0.373548999	1016498	3247374	2981558	2745699	4582472	4003109	3723750	2768403	3906702	6077587	2881797	13171860	6510014	7761384	2554447	4666186	6529257	3403646	11540724	7474798	4157637	2594962	4587423	4947790	2951159	7169019	6797972	4050026	2676780	2716911	3530144	2756212	4697928	499490	3945369	2385804	2741143	3203593	1478663	4825898	3660131	3899285	2579770
N.hydroxyisoleucine	1.25E-08	2.89E-08	0.803498855	0.889769259	0.372891714	0.735248088	61319	185432	130196	80072	258907	202502	196821	81715	96279	100638	97072	369476	177665	209910	76278	156667	150882	118616	280575	191382	196438	119825	178950	158377	93361	141211	212643	189247	101148	169129	142989	79856	177255	54805	190216	103557	147781	115644	60598	299011	168760	147497	118749
Skatole	3.11E-06	4.67E-06	0.449175698	0.645536659	0.189245564	0.515767702	0	88338	49373	46464	70492	136813	111750	41110	55880	69213	45812	97765	88257	125199	35529	67792	60351	57584	114822	89139	96294	34080	85283	59484	51580	107940	141412	95807	45337	55946	50349	39363	79169	0	82376	57944	43115	53244	0	80109	85050	56778	62056
L.Kynurenine	2.59E-07	4.55E-07	0.051862924	0.156781022	0.076767071	0.323035836	71684	751822	380178	492273	757429	1009944	868284	237808	572202	437989	656248	946752	661934	1328770	277003	758658	442972	772933	1178080	744063	1035801	256394	913681	394581	547353	969871	1123948	1015085	243491	658006	329337	437435	576885	47143	889217	299940	442832	383733	163543	626395	550529	614140	398927
Thiomorpholine.3.carboxylate	0.001350015	0.001543712	0.40016982	0.603121276	0.452639932	0.788756801	35718	38075	58475	43017	27492	15915	50789	76208	38392	115624	23301	37692	0	45841	74476	39926	55921	18629	65760	0	48899	66720	54496	88062	17504	109005	45816	12439	66642	75573	48089	52641	126724	0	123334	49084	44128	28677	15207	136634	64188	49752	130012
L.thiazolidine.4.carboxylate	0.001446012	0.001642769	0.26167179	0.481256508	0.06019846	0.275342521	22525	121695	56666	76308	283524	130340	104052	66160	68044	59384	91644	958736	182436	105112	47596	166945	59659	102273	199341	215449	102576	56869	143351	43663	94024	261437	163049	112575	70256	159442	63963	87677	104647	0	140930	68656	125834	53874	43175	127531	150218	128797	91354
X5.Methylcytidine	3.32E-08	6.90E-08	0.672649353	0.81149899	0.503975891	0.832026327	0	74161	51933	53466	119823	97628	92152	39495	51940	48869	56557	102564	87691	126120	45031	62741	56080	86524	140841	100202	98526	56103	119904	58685	50976	146072	143297	119392	35938	63271	58737	63960	102581	0	138933	47333	66219	61290	30108	114808	114162	114752	45321
X.PC..16.1...1..9Z.hexadecenoyl..sn.glycero.3.phosphocholine	6.22E-12	2.80E-11	0.180813803	0.365800233	0.378505426	0.740125852	125955	1195160	404096	659159	1694492	1216016	1289055	591091	954168	723830	749612	1670417	1012342	1818973	504234	1178472	709028	803731	2143662	927600	1133542	391728	985993	497052	621871	2048491	1083105	1343390	333008	898496	408087	611224	1133934	55360	1081789	461869	963742	572346	260575	1273932	878828	1022165	669278
Hg2.	0.900904172	0.900904172	0.428682372	0.633390246	0.050129507	0.246431034	25100	33122	33678	52218	38994	46955	47616	39845	49671	34326	41101	44016	45188	40493	40386	40812	43927	40314	57863	40539	35695	32070	36817	40117	32838	35259	29367	35640	41480	18823	40336	35498	35731	15858	27632	38960	39662	54540	26706	37458	43300	38862	40012
N.Acetyl.L.glutamate.5.semialdehyde	8.70E-05	0.000106949	0.661007497	0.802005473	0.601809044	0.888905668	1201369	15474444	12012014	13306394	10792147	27267106	9854603	13471043	10437854	7614341	15621677	8216809	22389042	9226071	18853636	13369626	9462924	15041186	15833393	21123082	13354664	17008914	15631115	6705831	12921681	13893562	24570688	7825243	13156489	13969797	7969473	8703030	20291290	676657	8683086	11890122	12211379	8541795	5769013	15790033	24703688	7440890	16988768
X2.C.Methyl.D.erythritol.4.phosphate	8.92E-08	1.72E-07	0.266715747	0.483767183	0.233814183	0.574083248	6644985	73757512	60545268	47380516	100256168	101693584	95733808	43052660	48362012	69323984	48751508	110441760	71124088	105108240	41386756	66943700	79434552	58750812	125867000	82814536	85299256	45625700	71130168	65999032	50007524	102401688	101872032	91682464	37342256	51278040	55424388	38723980	65488252	1646925	79200552	47184760	54884064	46191252	15908676	97394704	82576992	85798624	56290304
L.Arginine	1.97E-08	4.36E-08	0.34436975	0.552664392	0.366721927	0.733443855	4190770	17583676	13042434	11953295	27815996	24805356	19079556	14109769	14270923	15295684	15730974	29636644	19573882	19857008	13291493	16344955	16473997	17359986	30864196	22051222	18929226	14257335	18589160	11841505	14117114	27884624	24842844	21174780	12611877	14675374	12967496	14661528	19888226	1606027	20613730	13476645	14238131	12158733	5667136	27701904	20786218	18961766	15408904
X5..Oxoinosine	0.005098106	0.00557506	0.467432634	0.657405255	0.025950093	0.156715092	9081	94627	79782	71296	76230	171067	165474	71771	70933	71470	79880	106339	98929	113220	68159	99735	67431	107728	97108	143913	141631	83032	131542	59552	63812	97926	151348	135499	71413	97883	76667	97189	49249	0	129636	85733	79079	65154	27817	116948	129187	79034	108945
X5.Hydroxy.L.tryptophan	2.12E-07	3.80E-07	0.579419478	0.735677911	0.009671047	0.072671008	0	31548	41803	32025	126842	46763	45597	11917	37249	28945	32370	99433	35938	61768	16291	48160	30027	49137	77935	36742	59550	0	62815	48524	30760	68006	71402	67854	30502	80363	32095	44072	47520	0	56527	12118	71744	36410	0	86692	42847	83169	43156
N.Hydroxy.2.acetamidofluorene	6.17E-13	3.38E-12	0.698101139	0.825171234	0.93577232	0.999071974	0	188639	62002	72960	81001	210466	200396	44974	126896	66916	72359	120920	158083	209977	33994	162195	68903	95514	86740	176819	216388	38188	183930	45069	63811	79044	198139	215528	42891	166147	83560	66493	57078	0	249917	39134	167524	66300	33785	91849	197255	220311	45884
X.ST.hydroxy.3.0....5Z_7E...3S_23S_25R..3_25.dihydroxy.9_10.seco.5_7_10.19..cholestatrieno.26_23.peroxylactone	6.12E-28	1.07E-25	0.72835895	0.840168437	0.870357993	0.996975003	0	419562	32627	21866	36648	126289	0	21489	323101	0	20866	0	156533	0	17050	428950	0	25503	42808	112553	0	0	528643	0	43831	47011	159714	0	0	401092	0	0	0	0	0	0	449798	0	0	0	128576	0	0
N4..Acetyl.beta.D.glucosaminyl.asparagine	5.25E-09	1.32E-08	0.253465137	0.471104814	0.691596797	0.92028668	17068	295468	241018	97802	338477	521818	369415	147531	125479	329173	120969	568287	341515	389204	125634	251564	448426	184630	552460	450555	410792	172389	213593	179538	102757	470097	601021	394738	115285	198135	310720	105949	266888	0	348477	168925	194350	239561	24709	444663	407948	314333	208351
D_D.diaminopimelate	1.05E-05	1.48E-05	0.291120822	0.510431842	0.157091938	0.486457216	0	40158	30984	24632	48574	58341	42474	27613	26783	36653	25425	52840	37863	48382	22525	27059	24923	30763	64955	44083	38790	18614	39740	24028	31404	60025	47907	38782	26884	35519	28959	19324	41576	0	35535	24523	30049	21437	0	47472	35508	34869	31343
beta.Alanopine	1.14E-12	5.88E-12	0.49117689	0.672822887	0.029436525	0.16830013	16192	23275	28889	28532	80579	47983	46641	34723	24604	29821	29642	86998	36945	54067	35185	30186	29489	30745	91918	44629	42064	26250	29488	38946	25069	91502	64079	39163	35608	30667	50255	24837	55751	17406	44367	36162	33358	34614	25210	71534	55890	39539	29443
N..octanoyl..L.homoserine	1.22E-06	1.94E-06	0.575980943	0.733573792	0.994651409	0.999071974	52477	624388	230927	276139	519448	794771	642950	237226	354729	183705	374433	711766	473156	658551	218021	554200	263466	641482	648507	605481	830703	240534	1026745	316036	505394	705643	959114	1158011	244533	1106674	659788	540552	678834	51076	1542160	167813	1008435	304547	229644	831099	779703	824558	230379
N..3.oxooctanoyl..L.homoserine	9.72E-16	9.30E-15	0.792372609	0.887689447	0.005833668	0.050303436	13854	41041	28426	27250	84563	62929	37651	14734	41043	37527	25050	95260	56408	36116	12231	39700	41416	14604	83458	62338	34716	21332	56932	38605	23627	102654	58031	41765	11587	41411	52351	27403	56079	21956	49706	12444	50560	46372	14368	84642	54784	41814	28917
X.PC..14.0...1.tetradecanoyl.sn.glycero.3.phosphocholine	1.27E-07	2.41E-07	0.112631615	0.274153534	0.707875527	0.927665621	93999	754705	469890	382768	1096574	1074961	839169	382462	662686	817343	609026	1074147	1349827	1144657	221417	740070	862387	546879	1333808	945723	703197	283629	565626	637487	453264	1259093	1192103	1004846	265018	462825	533597	392903	606582	37238	622251	291301	579028	831013	186024	777356	768516	675164	356663
X4.Oxoglutaramate	4.02E-06	5.97E-06	0.366902697	0.567133133	0.765940349	0.945738554	424538	839318	765052	409513	708417	779065	546309	1175561	615630	665624	512009	498940	591319	500657	1146428	743432	654665	586966	762374	651767	707952	1083780	638047	507040	465511	773334	957950	561924	974111	680130	530300	466253	765498	55769	518618	1087380	734706	517147	209108	737410	821904	429035	1054572
X3.Hydroxysubericacid	7.01E-06	1.01E-05	0.678466412	0.814779298	0.094147853	0.358081849	34441	63463	52543	59090	123641	84319	51527	70970	48364	59696	41968	88669	103136	58585	53804	40381	52429	39726	85100	87462	70454	68827	51968	60293	47712	82644	78608	76082	51057	61860	45569	53091	61836	25360	80725	63072	58878	52614	33214	61745	116014	70516	55069
X1.O.Methyl.myo.inositol	7.26E-11	2.81E-10	0.925016556	0.96378885	0.894623957	0.996975003	15972	58584	67182	27473	81394	61582	57706	45629	39937	62527	25212	93333	47410	58032	44294	45910	53343	33456	123101	48638	49182	38541	54344	44050	30780	99264	66575	55456	34183	58133	55635	24852	70284	0	47571	40550	51832	53686	16611	114766	64079	53880	51538
X.FA.dioxo.8.0...4_7.dioxo.octanoic.acid	2.28E-07	4.06E-07	0.368670662	0.567133133	0.764607639	0.945738554	58845	159224	85372	189133	769385	505969	456488	335140	103094	148511	143838	405345	794653	296774	149897	152174	151894	159209	324996	759794	824314	230253	201016	267501	86836	522087	578481	893290	134651	220793	92720	164570	292866	50672	833320	118904	579498	121928	77292	264955	922174	398535	206234
L.Asparagine	6.59E-11	2.59E-10	0.258452594	0.478683325	0.091546575	0.354069841	391147	2271064	1450213	1327608	4304485	4015894	2788309	1676554	1380715	1469241	1373744	5319740	2395227	3174287	1564570	1780188	1648063	1646185	4961130	2668806	2749249	1696665	2139831	1299393	1357205	4306869	3642942	3010246	1376800	1688726	1562287	1204648	2489888	124459	2685021	1578941	1551191	1173636	504267	3557422	2928050	2321535	2116288
X2.Aminomuconate.semialdehyde	9.33E-05	0.000113895	0.696956269	0.825171234	0.880292852	0.996975003	37751	254411	231482	262237	221893	579115	178778	257687	232376	124093	303668	157661	480559	133338	320668	198251	198166	289919	357314	361304	254480	346142	251890	149077	240780	242220	406181	186203	243584	249252	154999	189767	382732	21594	132185	179533	210184	184903	117100	273918	547849	138180	298838
Glu.Arg	9.83E-09	2.33E-08	0.259453601	0.478851207	0.431371841	0.781521472	0	48626	25547	47141	63064	69662	58973	35623	27940	34696	61902	86761	42680	49476	39985	51385	22297	49728	116525	49661	59044	34002	45696	28958	48827	92831	73202	52193	31754	55313	26849	40746	55439	0	69552	35046	42605	10098	22334	92055	58533	52667	37141
X3_6_8.Trimethylallantoin	0.000274477	0.000323711	0.179023689	0.365356726	0.719697145	0.928082674	34385	84441	54108	86802	46628	64954	53090	116391	80810	72842	64411	38125	56596	56821	97103	62168	51684	78137	62965	70928	58280	100438	56598	48846	68278	59750	65093	64258	92202	56936	47595	73434	71177	0	48768	92105	63041	47840	40899	68567	54916	61109	88143
X.R..2.Hydroxyglutarate	2.31E-07	4.08E-07	0.112760032	0.274153534	0.066792166	0.30027931	180991	1181823	595017	1193018	1366902	2070336	1107541	693811	740737	784936	2003490	1821933	1735376	1392028	411985	1337778	843095	1788878	1528936	1776896	1628104	563775	1557393	717573	812922	1649099	2500894	1316972	341692	940552	834526	666196	782810	153932	1572871	474112	879598	733910	263756	1290753	2084485	1686733	703969
L.Tryptophan	2.09E-07	3.78E-07	0.179899985	0.365356726	0.120432686	0.421849828	1091796	15062629	9725575	7758197	17157418	27159814	21203198	6754259	10133434	12637837	8841220	20171072	15655645	26853756	6404639	12600605	10816559	12703631	23633290	18768776	20142158	6714685	16793328	11752009	8751591	22599002	28004710	21312302	7172308	10637755	11515933	7877653	11850786	467013	18122510	8336518	8268505	8844545	2050105	16023166	16659989	12313680	11054577
X.S..Dihydroorotate	0.004499413	0.004940901	0.201409074	0.396783419	0.346706843	0.709255124	64998	171324	126343	116014	141748	144432	117555	170302	129351	131677	90081	94535	142822	129773	173040	110553	127274	115612	210003	129806	160221	175795	114358	126643	124247	178097	198935	124845	187728	112943	98593	99976	134981	6063	123480	156082	119378	112100	48633	135863	141897	104167	179647
gamma.Glutamyl.gamma.aminobutyraldehyde	2.13E-05	2.85E-05	0.949613835	0.974554005	0.681953994	0.92028668	9662	48488	48465	30712	37917	125166	92754	29954	39571	20077	37703	44898	36809	82632	36524	52920	46872	77345	75702	71297	126245	49602	60220	31960	26242	67146	121631	91548	43112	63529	25280	38405	51291	8998	83168	44926	48199	39501	8299	90905	81515	68451	53720
X3.Indolepropionicacid	1.61E-11	6.95E-11	0.394421184	0.597883408	0.921410008	0.999071974	37374	1711580	1450087	666379	2239507	5943551	1856010	571323	1172752	1039972	971611	4904926	3761423	1599596	456140	1288635	1230457	1326421	4145084	5124968	1762842	437084	1669575	1088940	879723	3736238	6480911	1640370	562463	1229280	1641095	704601	2325514	57653	1638638	569000	1175122	701515	191845	4173463	4472633	738613	694256
Glycine	0.630178876	0.633793669	0.34660728	0.552793064	0.651536766	0.909040686	74071	845721	283309	559655	1099842	937155	662300	323818	533635	309671	610359	1561434	600217	859115	298208	635460	18755192	625254	1579610	679041	696332	360051	835767	229441	626317	1353943	814456	813722	244910	551992	284501	494647	759155	37424	596259	279315	547273	193493	196727	1066732	725489	648764	340058
X.FA.hydroxy.10.0...9.hydroxy.decanoic.acid	2.04E-17	2.55E-16	0.339947409	0.552310417	3.85E-09	6.74E-07	36976	241172	236704	152805	2817228	321027	285334	131151	181929	236695	146995	3069204	292870	304232	147509	352446	278447	214246	2891148	282530	280768	217029	752276	312463	216770	1483456	389374	331264	186566	559957	408672	269495	1528588	44501	631836	200754	1075858	672963	136086	1937907	1148791	1080274	168016
X.PR..Adonixanthin..4.Ketozeaxanthin	3.12E-12	1.49E-11	0.895898172	0.946269957	0.550876308	0.852238053	34231	3038586	1231374	79825	2195719	2018445	1502439	95705	0	3101508	124183	2279952	2813505	2469134	136384	0	2664062	136889	2520696	2533976	2227798	120784	0	857332	131928	3440071	2390345	2409089	104528	139513	2680406	117189	2978736	123472	1843205	129031	114038	3136678	76013	2496963	2439395	2102382	85203
X.PC..16.0...1.hexadecanoyl.sn.glycero.3.phosphocholine	1.64E-10	5.71E-10	0.049331238	0.152636654	0.146586269	0.470148643	4529495	29306024	10809248	17348174	43287084	32655288	34746972	18722990	23963438	17801006	19831112	45916204	31707818	54730064	13821939	26341120	15814198	19660754	55195708	27730092	32069272	12839138	26419390	12792394	17003082	50980416	34696320	38202308	12807187	18737126	10769640	15327866	28287164	1700363	29484802	15931936	19772258	13624718	7059661	31356892	23410042	28617366	19103478
Triethanolamine	1.10E-07	2.10E-07	0.467107951	0.657405255	0.176648185	0.502656149	514803	1993960	1676708	1423373	5535545	2724950	2346463	1433164	1611960	1948712	1602080	5433398	2194198	3311614	1292881	1839036	2141258	1805790	4872638	2212781	2180420	1123422	1705434	5487047	1248117	2898505	3185758	3227228	1189737	2202989	1634457	1312888	2593677	245864	2987181	830898	1965268	2502007	948099	4204267	2300907	3334255	1602268
ethyl.caproate	0.425704458	0.432270977	0.871633138	0.935671491	0.882328719	0.996975003	8417363	34416004	17167970	26351278	30165252	22596534	21427948	39827516	30574872	31904074	15838375	22661992	30897144	21175918	27133086	29522204	23735466	16099789	11257392	23968938	18871600	29087444	23377964	26769214	18007000	13645517	22179634	25890376	28301682	25572424	17129972	24761258	18769956	1073619	22599592	28881890	24286474	32997646	26025568	16555791	22322922	25131434	33674984
X.GP..16.0...1.hexadecanoyl.2.sn.glycero.3.phosphate	3.58E-10	1.14E-09	0.028350235	0.10576045	0.183937775	0.510618775	67122	330482	153095	215360	429187	366024	407826	237220	283365	241885	255189	477212	323228	496649	175107	289289	201005	264876	517269	318985	415104	184417	402972	194939	204713	484710	369796	430882	172118	256146	157739	212488	289343	29685	339618	221997	237556	179889	103721	365892	307788	352168	224045
Cholesterolsulfate	1.40E-18	1.99E-17	0.142968886	0.311089763	0.132040692	0.445214127	35361	236816	209004	173630	657354	386818	324392	95699	186718	211397	224251	865121	288433	447473	94479	243911	245070	268296	879354	300903	375629	107237	287822	196760	197718	718929	382250	333762	106232	239529	216975	176819	541707	22544	343135	118842	225603	186597	100151	687936	286204	338619	105454
X2_4.Dinitrophenylhydrazine	9.27E-07	1.49E-06	0.911736271	0.959146557	0.030587822	0.173002088	28354	65276	90207	25312	339125	60564	51046	19106	20087	55145	38864	188115	73376	121140	35877	104660	70179	94842	452371	102603	161160	35990	149412	94703	30824	535752	183924	174670	55208	310362	68679	49492	221167	0	117828	18167	53715	62476	29334	220330	73960	414700	57876
L.Aspartate	7.47E-12	3.28E-11	0.164599752	0.349110765	0.094626192	0.358081849	69746	425877	303996	143710	934722	386228	370128	177733	266873	335488	224846	1524931	502681	635643	195652	334196	432938	226815	1079471	549897	552504	229220	383041	231118	171505	1057676	673735	537627	223816	414032	432784	236527	537490	49929	546353	203935	290287	336102	86926	773405	464346	421105	271258
Glu.Leu	1.21E-10	4.32E-10	0.954038103	0.976311366	0.225431356	0.563635266	0	24032	7227	19374	25832	45605	34715	0	10573	0	22174	44398	32590	38265	0	19561	0	27406	50025	32591	33701	0	31102	0	22210	34386	35381	43168	0	28688	25106	20402	30309	0	38100	5601	21246	23113	0	28751	29959	47181	6778
pentane.1_3_4_5.tetracarboxylate	0.00146922	0.001661956	0.159677114	0.341423422	0.053839671	0.257322425	33938	269729	213575	161512	235373	432645	445759	211635	250290	167432	241550	281438	276730	326675	180641	325847	171363	320312	253923	404972	408763	184642	397225	165067	177135	325366	523779	362081	193255	272688	193257	211531	159536	0	415610	245878	219597	140659	67839	276309	285952	164050	280422
Indoleacrylicacid	6.87E-23	2.58E-21	0.485992189	0.670949846	0.000147296	0.002869539	29602	314029	104778	11154	574319	79956	152042	137082	249569	108727	0	673458	50126	155950	137339	304116	134009	18147	430350	39505	147642	166151	350498	82457	0	405526	59027	166389	131277	308240	118230	0	295898	0	160883	148562	308796	111373	0	413962	58102	166188	172067
Urocanate	0.142787568	0.147556505	0.57332006	0.731957164	0.727276525	0.93095867	239917	898181	566387	765659	995664	547973	1021034	1265391	935007	609302	1015969	815829	1050634	931187	455992	544510	491313	603341	734203	476363	845340	468281	481346	1000645	525769	683423	528000	713006	342321	358955	747507	457464	743595	139209	1200272	432290	512349	485046	3081521	753121	697744	1033370	578866
Thr.Gly	4.03E-11	1.61E-10	0.494598826	0.673987001	0.020597302	0.133755321	0	24042	8465	24438	38861	25450	25214	18090	18596	10975	19100	59539	19685	26311	10067	24878	7356	19487	46457	18719	19663	15798	20200	7344	18556	48734	30112	27176	17157	20509	9543	17482	36170	0	27675	16665	23390	9350	7645	35528	20392	18260	19813
X2_3.Dimethylmaleate	8.08E-07	1.32E-06	0.222735469	0.430731091	0.451160566	0.788756801	12016	44258	54409	28226	100139	101434	69355	38886	49244	61022	39649	87551	53165	86016	26191	51001	68509	45489	119412	56593	73444	43539	46540	64399	37620	77188	56774	53255	33846	44109	47537	25710	57757	0	68786	35628	39383	45941	17425	92306	69260	71568	38585
L.Erythrulose	1.55E-05	2.14E-05	0.030853166	0.111922519	0.205383121	0.542871967	800578	2009813	1743743	1839468	2782109	2130957	2273594	1399678	1635457	2555597	1449387	2625582	2058485	3029705	1444042	1988881	2708773	1641786	3935844	2073653	1757292	1383541	1691832	2540718	1908877	2485247	2027284	2297973	1338977	1185224	1618880	1274703	2371020	517003	1626775	1443637	1477604	1839154	1139240	2168290	1733022	2257436	1474878
X5.Hydroxyectoine	6.83E-05	8.49E-05	0.069863267	0.193459088	0.930010694	0.999071974	14149	26314	15634	30286	23209	35574	20951	33363	33971	19439	31744	25554	20786	11013	44642	37176	21402	37502	31396	20949	27251	46797	51289	15644	30086	21601	25862	21652	29148	33610	17129	33081	30310	6751	19174	28079	25938	10814	27573	30616	26648	11351	29098
H2S2O3	1.88E-05	2.56E-05	0.767452263	0.869999763	0.17114589	0.502656149	75774	116181	146383	147783	227627	103895	95685	94167	82210	138241	137116	226843	111940	128727	86291	94403	157770	139426	165438	101641	101881	88402	108017	302779	135806	154885	143992	149651	73395	97132	139721	136137	162019	79049	154024	79315	119943	142549	96982	173327	124703	193836	92896
X5.Acetylamino.6.amino.3.methyluracil	1.06E-13	7.44E-13	0.72052149	0.838482972	0.998872219	0.999071974	22008	209521	97621	236086	246443	1370518	262950	79690	160489	108472	230986	340366	988780	322093	79103	191642	98738	261032	500266	1209871	251578	84460	230638	100950	206197	496317	1488705	265598	82274	205451	97948	175202	349996	77163	284167	100359	189023	98978	97994	435936	1319569	237771	102827
Indole.3.acetate	1.23E-10	4.35E-10	0.064133598	0.183338436	0.233538664	0.574083248	22711	178243	130804	266926	414049	579082	398592	74487	134746	130398	348931	558640	389151	500342	79434	150278	164535	407231	647486	463914	401744	100297	146792	120272	316443	519846	687517	329413	74368	131627	117163	289264	330281	24545	295806	92585	106278	97633	105916	362219	414870	219905	119762
Nalpha.Methylhistidine	1.59E-12	8.02E-12	0.794616266	0.887689447	0.97397923	0.999071974	2795696	13839998	21509750	4941316	3222812	11207902	28282372	8331509	10000001	23648344	5052385	4329882	8385623	29819472	7819106	12080769	25342036	6544951	6051283	8128747	26832456	7153187	13449924	21346130	4392707	6157240	12085801	657859	7296494	11217163	21359636	4860210	4736078	671310	24159104	8224491	11032277	22526818	1960632	6530769	10389925	24716198	7981948
Diethyl.adipate	0.014566305	0.015572919	0.360876005	0.563266406	0.851752955	0.996975003	56746	254580	116546	254353	356479	251696	122253	340809	146424	194671	200417	241347	330875	156085	243339	252901	247158	210286	340279	149975	155342	306856	245194	288818	139692	415898	170732	217993	160166	254563	159027	223070	302349	18270	164322	120335	524305	208396	99251	311763	247052	178055	244501
D.Ornithine	6.09E-15	5.16E-14	0.216025009	0.419295775	0.185946597	0.512083297	552471	4663989	1737086	2643339	8562492	5147363	4291785	2404692	3571226	1999212	3511857	8294192	3910255	5184741	2135843	4246408	2002966	3543927	8659943	3920419	3846290	2138101	4438831	1596951	3704655	8748527	5615793	4683685	1892732	3814493	1677686	2865268	5976154	261024	3881417	2248370	3694269	1826182	1163182	6920748	3833230	4541095	3275553
Glycylproline	3.24E-08	6.79E-08	0.035686241	0.121318592	0.433549552	0.781521472	119460	194060	135343	150919	83770	107920	135737	269435	169807	142527	147601	64525	113907	118712	299955	148471	138305	144567	140908	122025	148532	214758	147193	111820	136849	109097	148476	119591	221240	125078	88122	138306	129356	20692	118958	218756	129129	115000	110844	106114	110560	107463	187095
Hydroxypyruvate	1.54E-07	2.85E-07	0.249766885	0.470886671	0.127705246	0.436188048	9990	21403	39762	20210	49031	57081	36490	17583	22989	20003	10713	55556	26946	28335	8944	27047	30859	23954	42328	26577	30010	19369	32062	36005	17553	38884	52352	35560	20912	30116	24344	23157	35988	16100	42406	25342	27280	27563	21687	52896	41554	41307	28851
Choline	2.75E-11	1.12E-10	0.071835702	0.196799893	0.118552227	0.418513232	1295319	9262812	6484822	5430948	17827868	13691228	9277974	5380156	7952625	8056131	6090743	19668052	11353337	12985312	5054454	10157773	7268113	7375667	21215894	13332542	9576486	4711638	11767748	7251422	6271525	15871218	15978997	9857673	4300852	9942475	8563483	5118077	12769610	543657	9772979	4141925	8711768	7695902	2450083	13910237	10588982	9386537	5115207
L.Lysine	1.03E-09	3.09E-09	0.092700558	0.237856067	0.249935845	0.592190334	563439	5141439	3083819	2625937	8762641	8047054	6158082	3713491	3564841	4214520	3744978	9372422	5628401	8191809	3396302	4869622	4362971	4028082	11567436	6119395	5760766	3139462	5679592	3302467	3466682	9138866	8684405	7937985	2491760	3734532	2906840	3177216	5723516	195648	6220160	3225956	3818583	2844189	762955	7878605	5982733	6496548	4093891
L.Alanine	7.89E-07	1.29E-06	0.002850003	0.016473642	0.207884589	0.54673647	248034	1468696	845303	806946	2453974	2459935	1238329	1009673	1672881	1773519	1243863	3386967	2422627	2665881	1104439	2372715	1879181	1382936	4374744	2847369	2145372	1074404	2570435	1777632	1138137	3361886	3903845	1947934	880760	1314866	1499019	1004970	1990664	132031	1553409	845635	1251090	1262686	387608	2016107	2320376	1567041	960549
Indole.3.acetamide	0.003379347	0.003750077	0.948792422	0.974554005	0.134437786	0.447558706	0	68909	79644	37856	141085	86815	58568	23337	21646	48278	54062	96969	62869	90263	28178	56586	40491	42909	53661	58488	41169	40161	97486	47600	27681	61336	70696	73483	41048	35046	64550	23504	48483	0	86429	33064	89904	56680	10031	102072	49424	46946	36087
methiin	9.86E-11	3.65E-10	0.757128676	0.863882177	0.949544487	0.999071974	35850	229456	69669	137351	311547	871299	95165	110882	117415	61666	146292	312451	443007	140721	111722	182711	59256	168094	272857	487641	94528	136009	172815	48099	118255	282929	736993	92799	105094	133115	48396	107984	201639	15236	96863	134761	149102	47253	46222	235964	545405	93652	149576
D.Gluconic.acid	1.64E-08	3.71E-08	0.450771393	0.646064722	0.216528952	0.552884607	114542	629098	560503	540463	1251044	990179	899514	321585	488380	522476	609284	1558836	714874	892080	342332	711372	680955	765113	1144160	892530	1063641	374122	894817	638649	617760	1007985	1255531	1018117	325469	810184	773152	675333	808205	89666	1061344	385645	723673	576018	306761	1107111	1112171	880883	415549
Hypaphorine	5.55E-24	4.17E-22	0.284911759	0.503390531	1.37E-05	0.000656871	1090250	12663877	3946714	303802	23009496	2133297	5267275	4467247	9251985	4286544	372698	29114166	1416074	6766120	4259721	10960269	3969504	403073	19872316	1663057	5462323	4437341	13521405	3539634	318053	17878436	2338904	6237425	4759208	11701918	4255094	347652	11894460	92907	6538789	5377998	11468715	4105692	160752	17243226	1798787	6550332	6111734
Ala.Gly.Ser	3.72E-05	4.80E-05	0.545571577	0.713347796	0.519827034	0.832026327	82669	406746	235360	325532	268513	223922	272989	233838	311873	218876	265166	188031	197617	252801	226323	310514	174632	286675	228113	160135	286293	215321	245853	142068	265776	286148	207770	286433	228969	316096	154090	282639	379041	19550	284029	256072	353790	212150	170382	332936	333242	372454	228758
L.Glutamate	1.85E-12	9.20E-12	0.005500374	0.02893197	0.051086204	0.248808733	286036	2805407	1196863	1119190	4546520	2374443	2644556	1413522	2155751	2256662	1774816	7747634	1720725	4694618	1405324	3047665	2173143	2339694	6808663	2390012	3501786	1569293	2940890	2682642	1913332	7247980	3196566	4167104	1543000	3473933	2668172	2053480	4323845	222323	3841890	1262093	2135782	1492638	992240	4274892	2241039	3025779	1402061
DL.2.Aminooctanoicacid	2.40E-23	1.16E-21	0.120536913	0.28688876	0.247652984	0.59211577	387600	3514810	919034	3092616	2818363	2459831	6000181	1050956	3297669	1143061	3036734	3281089	2038274	7852278	1189819	3496249	1126161	3292349	3087934	2146271	6582265	1235492	3750454	1148679	3020190	2564483	2607309	7132280	1127274	3539405	1272233	3079467	2173676	212583	6500592	1384515	3177471	1151817	1674111	2355111	2345954	7002854	1363088
X5_6.Dihydroxyindole	0.000101573	0.000123389	0.281241089	0.501467162	0.809973978	0.975763569	13805	122268	213382	36883	32455	339476	108311	20070	75414	89671	39190	175800	134370	274930	19216	170613	24473	75856	164135	162116	73134	15333	315465	101137	35334	111640	173826	197334	8229	133414	81416	17666	142121	8662	117978	13810	107680	32187	21565	170999	151142	131814	23574
X.PC..15.0...1.pentadecanoyl.sn.glycero.3.phosphocholine	3.94E-09	1.02E-08	0.095232324	0.243166031	0.54062231	0.843819986	81919	465528	164891	348406	671563	688002	547240	314652	321814	273745	422864	755024	597552	604873	246606	435632	210572	434673	716728	565156	506875	217085	484649	167393	273975	714071	751233	523601	207372	300510	181799	290377	408311	29981	485762	330240	309126	177975	167319	525992	580118	400148	339107
L.Threonine	1.37E-09	3.99E-09	0.133959292	0.30035227	0.154809433	0.484700963	3338870	20039470	14569824	10166480	30648068	27636968	15780724	14158087	12243653	15518734	9543598	30144700	17525088	19492652	13164439	15590795	13985894	12251735	35184688	19891858	15576871	15500708	17857640	12403687	10855176	33642252	26847224	17382112	12649798	13387517	13069208	8396094	20667380	1078127	15247167	14918450	13148779	10658212	3816397	26082450	20935460	14150362	15940778
X.Fv.Trihydrox..2._4._6..Trihydroxy.3..prenyldihydrochalcone	5.32E-07	8.91E-07	0.127270074	0.294907748	0.436108933	0.781521472	229357	660968	200636	661473	612067	829382	520720	600582	636123	258871	575493	442748	731581	447735	547424	589202	275864	494339	661011	643396	500643	493474	646069	309446	498856	692480	575207	495669	437108	476169	259954	456595	762730	112031	317479	527099	518128	305439	376205	602487	780795	481335	416807
X2.thiouridine	0.005670834	0.006150224	0.036577169	0.122545165	0.121972834	0.421849828	8891	26935	9059	29623	43252	18167	17099	17548	32705	29414	13894	29148	43960	60606	17438	31565	19621	21105	68459	15948	21136	0	18080	28777	30063	48346	11481	38053	0	21192	17478	7118	32767	0	7920	0	14098	20365	13535	9761	17018	31896	8959
X.FA.amino.8.0...3.amino.octanoic.acid	4.72E-27	6.21E-25	0.284724405	0.503390531	0.169629052	0.501263378	25121	102078	84249	79803	1010761	303373	125139	53413	95470	74376	90958	1228341	179581	135938	53405	104297	80153	101653	1231969	211118	128065	46607	99384	72889	88249	1155354	287101	158750	51954	98052	93320	71518	657349	27531	172326	60591	102045	82611	40626	1138124	266556	135646	59809
L.2.Amino.6.oxoheptanedioate	3.60E-07	6.17E-07	0.039580487	0.131767949	0.327189839	0.684371411	148782	292166	126673	383367	117506	228049	226542	340729	207174	179152	355899	73769	206038	240014	357469	186536	141004	267017	112576	199588	276026	304225	142610	116792	283497	147076	193848	198578	225301	121512	88571	255652	102498	15307	167596	276019	132180	124572	136796	123222	196345	222925	285597
Iminoaspartate	2.98E-05	3.90E-05	0.069880659	0.193459088	0.34732231	0.709255124	222672	1143712	483506	626819	756988	746821	537350	763998	900754	537331	650876	514379	590420	528290	748665	915045	454564	803637	813954	617622	609771	737848	851561	430036	620386	798964	914028	536177	693045	830565	409614	554643	636290	38003	509785	668932	832011	389488	271367	626288	693298	485466	797196
X7.Methylxanthine	1.08E-22	3.56E-21	0.121119399	0.286976593	0.299503211	0.653687507	108181	183537	207287	426827	1426564	909539	758076	200279	155933	179446	397978	1711300	652699	811268	212734	171906	194088	544612	1891109	736159	748572	207676	194181	192328	408242	1966878	963683	764568	213826	174704	211035	381210	1350702	74805	728039	231257	205487	191595	212007	1652371	724863	675198	257502
D.Xylulose	5.57E-05	7.05E-05	0.002125723	0.013311077	0.064834687	0.293991771	117467	329029	321884	314807	539894	408800	387595	269591	264288	510931	275917	495561	439292	471038	277638	318221	513613	293642	628155	413401	298109	242178	309644	472111	335866	410333	377147	365772	216708	234081	277085	212454	379372	57547	268227	227028	252971	335947	175751	351482	313453	349182	254677
N6_N6_N6.Trimethyl.L.lysine	4.26E-12	1.96E-11	0.321421978	0.535025191	0.012011903	0.083135015	92707	709097	635083	650298	2322303	1771047	1166524	324358	566943	614908	668452	2424523	1164481	1500120	288485	686062	632799	862461	1992379	1350460	1135311	372823	875389	660458	705921	1784210	2026698	1197191	349136	792347	651303	641657	1248110	86766	1162190	391596	711002	581236	277981	1687991	1705921	1234030	420517
Isoquinoline	2.16E-07	3.86E-07	0.024201265	0.09491017	0.073270112	0.315177219	29571	72533	55112	50114	97210	115934	91654	57528	55945	54363	57107	78487	80922	119642	46760	59380	50711	64435	108338	97223	86716	43874	65356	60180	53383	96904	121527	94705	48692	61685	69472	52206	70617	29319	77886	44770	55299	37728	28404	62546	80512	55746	57357
Calpeptin	3.81E-09	9.92E-09	0.566823841	0.729719998	0.64467082	0.90425827	19280	25315	23111	15890	26248	117973	77297	17255	20160	22788	42411	29773	75383	86443	42901	23005	17498	47276	34644	62582	64599	21677	26977	41111	35023	42562	90761	101493	52646	23027	0	49195	18914	8547	92683	42539	0	20989	12904	32937	78355	117672	39589
L.Proline	4.46E-13	2.58E-12	0.136398944	0.302682607	0.877234314	0.996975003	38135676	202498544	84665312	173103456	348025440	458977024	169269792	114317376	165013424	101992712	154058448	345163616	340688800	206446832	105318440	185033216	106374984	175583872	438536000	332586528	172597872	119709952	234692160	103207280	156198016	374616896	398932128	169946272	93258536	166409744	101170744	120308296	319760192	35665368	138521168	107791208	157709024	90619032	68145592	358947968	372828480	150689664	108834152
Trp.His	1.21E-13	8.41E-13	0.752261319	0.860194465	0.382811095	0.743020797	0	68021	44497	24063	142532	33887	38392	32582	44254	51988	29989	147877	12161	61412	23236	81238	45006	29059	125358	29965	32543	12642	95856	39017	8629	139584	46185	11859	10077	113282	54623	40830	74611	0	59590	0	49970	44156	12699	139288	44657	45631	34945
Phenylpyruvate	8.43E-05	0.000103815	0.001503522	0.009763614	0.164412195	0.490103825	24473	44712	54836	45735	56054	83174	42238	21709	45348	55488	46085	77808	84411	52986	36134	54480	44176	69779	87653	91897	63235	18709	49563	48472	46460	62023	109594	43817	20699	17516	51086	40537	49165	9741	63448	42222	23049	16279	20845	30022	63083	22157	19203
Indoxyl	2.09E-11	8.67E-11	0.110823661	0.273677209	0.866380563	0.996975003	9376	146132	53450	52880	176827	486390	126524	41187	133964	81398	74945	242367	374719	161236	40874	167815	81775	89743	278245	487445	121090	40739	207228	72065	64903	267652	734486	152960	28025	163341	64921	63003	133592	27973	141617	35526	126023	46008	27175	112195	411199	86634	46941
Daminozide	0.038226708	0.04005428	0.687076391	0.818220931	0.334555639	0.690103004	22960	173622	332090	80134	150320	373260	351588	99164	98685	102366	193467	411894	133268	178573	106970	145700	139649	249412	170164	285810	346644	150431	392496	70202	124069	165238	413376	235852	164365	267657	249452	118747	111227	25085	373503	154267	172470	71416	39649	363340	319310	187183	192810
X3.Dehydroxycarnitine.1	3.61E-18	4.75E-17	0.017752546	0.075917394	0.078469823	0.327580371	826806	3928927	1283881	3529388	5465449	4144757	6467302	1573134	3993174	1422256	3275109	6794949	3476892	7305742	1589595	4504590	1531438	3568122	6668517	3915665	6173326	1784825	5171265	1756309	3279623	5292134	4891983	6732036	1447345	4394219	1750383	3297419	4808995	527740	6049196	1675521	4676904	1781064	1936731	4513746	3920470	6201701	1861486
L.Glutamate.5.semialdehyde	3.14E-10	1.01E-09	0.104225928	0.261061134	0.227168586	0.563635266	996330	3845239	2223107	5827541	4917799	7535539	7948430	3330707	2194568	2201422	4792222	5067518	4473347	9046226	2727290	3044773	2131757	6057515	5649271	5199259	7389232	3319117	3494261	1835512	5462063	4801149	6467625	6851756	2513294	2668061	1751434	3699332	3090479	311210	6023899	3006027	2750316	1593650	1863519	3854341	5912162	6125084	3259959
X.PC..16.2...1.hexadecyl.sn.glycero.3.phosphocholine	1.09E-10	3.97E-10	0.01898099	0.078614179	0.618592818	0.898839289	16825	271126	64368	170331	320099	368980	315609	166840	224765	206252	299671	445604	327281	488067	61466	285946	0	218086	449334	303407	324360	69484	288836	74831	186789	472237	302092	417793	122511	167934	79202	219922	264132	12791	319479	160981	187687	81325	122562	395027	300456	265095	165695
Thr.Ser	1.77E-08	3.96E-08	0.295431477	0.513788896	0.00493506	0.044755885	0	19420	18543	0	125315	23202	19728	22701	21297	19875	10132	209521	9453	40628	9216	36708	10827	19264	71283	23034	26450	22915	31988	22979	8030	64647	32333	28899	20166	62446	27758	19117	45563	0	44405	9058	24470	21611	0	74613	22298	47578	17685
X.PC..18.0...1.octadecanoyl.sn.glycero.3.phosphocholine	1.80E-14	1.43E-13	0.012688427	0.058210858	0.122705368	0.421849828	726942	6104680	1398504	3560352	10058311	6202248	5977182	1974037	4187407	1992191	3687420	9918208	6214165	10197362	1741318	4619185	1879277	4186502	11589563	5704782	5733396	1725881	5808509	1513626	3316762	10802008	6782817	6807625	1558079	3796648	1479482	2996755	6115646	477654	5680177	1705624	3656648	1522382	1455303	7051214	4587366	5551356	2182351
X.2R_4S..2_4.Diaminopentanoate	5.62E-13	3.15E-12	0.482876209	0.669346893	0.1390637	0.454332337	26886	255395	199443	233326	474640	317734	352911	124411	228347	187463	248636	498842	191052	350058	126421	224069	227028	233084	508057	220268	266619	134962	245192	141106	243602	414468	279468	301016	149547	298913	181948	215120	389515	19140	386809	135945	216503	136486	108317	488461	273045	376516	159175
X5.Acetamidopentanoate	4.56E-25	4.00E-23	0.313370438	0.530009165	0.378337668	0.740125852	115676	389268	1434533	182734	4012697	832561	3774755	223996	301878	1592602	157769	4172077	588592	4515581	218403	384493	1881140	170019	6344394	713613	3833107	265184	449057	1936329	149401	5954374	961572	3716325	231524	486403	2477337	165669	4889590	134818	3811159	256739	422977	2082456	132479	5547137	921833	3669527	278087
Slaframine	3.16E-08	6.70E-08	0.368943049	0.567133133	0.000474093	0.006927028	201714	377667	286236	287650	1115173	366901	403695	240442	290286	308136	287137	1039677	352207	464730	224724	379971	312157	349063	467566	367007	442359	253398	373470	240224	287529	527914	437346	430654	217683	447687	366364	313176	354084	195313	564340	227972	360945	303227	244264	540635	425742	510704	259581
LysoPC.20.4.5Z_8Z_11Z_14Z..	2.38E-14	1.87E-13	0.011395132	0.053998555	0.058995324	0.274615401	273078	1325935	490678	972534	3512467	3066758	2323369	600977	1189117	620839	1095062	4100380	2671929	3619929	469860	1343403	627189	1231940	4512076	2542915	2214658	627389	1500993	463361	905447	3566525	3442526	2159375	748063	1167336	376626	837284	2221911	224608	1982064	618564	1130202	522815	419373	2421022	1859457	1861441	908654
L.Serine	2.17E-07	3.87E-07	0.009925487	0.048340797	0.24486497	0.590820983	444359	2475430	1239611	1950960	3413739	2714077	1783734	1425311	1887657	1311148	1776419	3376076	2203421	2059716	1420614	2129694	2890320	1879496	3557160	2120611	1722622	1465190	2303773	1200791	1851250	3063574	2724245	1790402	1191504	2042016	1211686	1429925	2151216	221667	1607413	1247357	1698186	864715	911353	2481801	2307283	1572684	1514750
LysoPC.17.0.	1.99E-09	5.52E-09	0.00880313	0.04409949	0.51359965	0.832026327	85480	584017	157170	376038	698748	687397	408798	324245	394652	202717	451518	683902	775100	742787	211453	498464	235946	447588	951539	610350	456409	237657	438502	119989	420286	719579	654322	474192	220397	407128	136370	289457	523727	42206	511728	233708	354025	109879	170976	495955	568072	380090	260647
Maleamate	0.086438164	0.089854692	0.01881368	0.07853965	0.175236992	0.502656149	151044	645541	682780	279555	375151	716235	588760	524994	546574	395942	477679	667445	524270	599661	420112	560688	386352	619088	526575	884304	947648	663354	1125747	386840	379450	498944	946433	511447	458280	450636	582789	342035	376292	126300	404634	384290	539612	316952	215603	678438	677718	369466	562390
Indoxylsulfate	3.88E-12	1.81E-11	0.069281828	0.193459088	0.905080479	0.998005771	127812	1679320	602465	743928	1908318	5908620	1404311	492966	1571640	919714	898314	2637429	4865733	2030901	483623	2082857	947848	1062170	3329096	5905212	1626097	438422	2531201	947488	827512	2987918	8288449	1554521	448889	1970784	780245	738473	1689686	334045	1268857	382235	1464823	475426	246154	1585659	4837229	1006460	517993
L.Ala.L.Glu	2.61E-05	3.45E-05	0.040237728	0.133113491	0.974751265	0.999071974	13106	114945	46195	61050	95578	182978	106259	69409	97130	75024	64958	126299	155641	177084	67443	155988	101036	112479	264124	235904	157977	94637	181241	124921	84917	294029	334954	138792	59663	91601	99934	81573	149452	0	136714	54724	93542	67746	35659	179617	199706	124845	66599
L.Methionine	2.56E-09	6.93E-09	0.020438158	0.083988054	0.617147779	0.898839289	1942199	13486046	9363480	8162420	17888192	22539268	15803645	7427198	10500918	10841984	9449247	23326714	15944060	19674782	7478498	13855731	11477128	12590026	29612888	19465044	17200318	8443246	17215020	11185997	11183877	28602098	25565216	18905192	7910663	13032319	11548740	10043329	19595228	1158958	17716744	7334110	10845288	7753009	3363649	23146566	17818526	14147445	7936391
X2.Dehydro.D.xylonate	1.62E-05	2.22E-05	0.516618178	0.691453337	0.993176166	0.999071974	7739	22723	48438	9536	58827	99306	56863	26686	9940	20205	16637	81851	27961	34022	16759	19938	27740	31638	41512	40716	58046	19231	27683	21150	9003	47328	82439	44320	24262	30878	51744	17365	29465	8311	59606	21499	24050	24797	6654	89932	61487	31579	26945
X.FA.amino.11.0...11.amino.undecanoic.acid	1.85E-10	6.27E-10	0.151095255	0.327062156	0.834543835	0.9886713	102956	1427305	1220999	209632	1104518	1168988	656134	242543	344682	1320104	180893	1231982	1441690	1436651	204546	184415	1114393	181543	1508363	1170342	1779534	224645	251163	424381	328435	1047020	1163565	1360074	208985	194727	858155	213001	1152405	102966	1114426	181574	362307	996968	221261	1327880	926431	1330010	208692
Deoxycytidine	5.18E-14	3.83E-13	0.179364082	0.365356726	0.395169834	0.750394703	354670	4427759	14160922	1701017	414393	3337375	9264552	4052336	3460937	8310675	2132659	446424	2192638	6546842	5753654	4147170	9715342	2624215	569720	2568497	10288708	5727781	5597119	6788723	1566699	568789	3475444	5631995	5079243	4143670	9969236	1727049	656296	37602	6528100	4421825	4795386	5850288	724051	791445	3093867	4969152	5075643
Formyl.N.acetyl.5.methoxykynurenamine	2.21E-12	1.09E-11	0.004669318	0.025061851	0.373215284	0.735248088	616208	1133304	623993	811169	948190	1316963	723361	234592	1439494	700960	769504	933992	1766105	1351842	170253	1663785	556838	967199	1403248	1268425	907651	226266	1087858	495666	1155802	1649610	1921970	1174679	269324	1289009	551431	906949	957268	1399043	898298	140285	907845	403240	538658	736343	1263851	1302064	236027
hexanamide	7.64E-08	1.49E-07	0.338002333	0.552140458	0.809377743	0.975763569	26886	423603	258130	63565	207985	250946	172368	47374	34000	320865	52455	199663	310236	338058	51069	29336	262623	68087	293516	319046	291394	48027	35009	103252	52621	255665	214472	339601	56341	59823	464281	54770	265499	28588	201163	48063	73662	346030	34933	226906	182411	114584	37924
X1.Oleoylglycerophosphocholine	1.09E-15	1.02E-14	0.005839479	0.030411542	0.031887905	0.178436574	744474	5967736	1742488	3526278	13524393	8829223	7106092	2413920	4414004	2375506	4148285	13966415	7898512	10771658	1798747	4795132	2122087	4385580	17181176	6853903	6573644	1818601	6129070	1789386	3431312	13738931	9125679	6956986	1893483	3779617	1636099	2939886	7851132	539872	5482075	2181335	3516354	1974075	1418384	9910873	5312128	6339757	2911536
X5.Acetylamino.6.amino.3.methyluracil.1	1.24E-20	2.42E-19	0.041662499	0.135274533	0.235840625	0.574315597	18298	87740	87861	124870	555827	419392	390171	68201	75506	105195	127292	705968	237468	480389	58271	102533	97005	181969	755909	286059	376869	65952	124036	99371	117646	706801	337314	386619	65918	89248	91768	104395	443412	17036	418840	60458	87208	84747	63114	593723	260599	387493	67954
D.Sorbitol	3.41E-16	3.38E-15	0.00511423	0.027172573	0.009251315	0.07052452	147663	508150	333738	1839454	1381895	791760	532356	306604	295460	388547	2146837	1521831	571523	580065	320702	405245	539239	2396061	1686424	758592	1235750	353111	667763	300525	1676141	1657882	1045022	757934	306094	484114	463449	1664649	1160352	151093	843802	304063	507076	420593	714546	1395674	830778	700247	333534
sn.glycero.3.Phosphocholine	1.50E-09	4.32E-09	0.006407672	0.033043484	0.037844654	0.204176421	139216	1585175	723734	671102	3371317	2384998	2360842	704305	1390305	1668437	1161707	5390617	1292052	2944614	772104	1914676	1908061	1422963	4399866	1859121	2831856	826253	2363353	2491673	913551	3756871	2489268	2651721	911880	2281213	3452249	1007062	2439679	82960	2932728	758409	1390202	1076686	345046	3303740	1319873	1870457	975983
X5.methylthiopentanonitrile.oxide	2.42E-16	2.55E-15	0.580430291	0.735677911	0.998792356	0.999071974	0	110605	0	156199	214284	1117251	0	0	72297	0	191547	275656	866764	0	0	107957	0	173461	193118	992650	0	0	48353	0	131596	194845	1091181	0	0	102172	0	163489	134315	97255	0	0	47804	0	99351	204162	1136083	0	0
O.Propanoylcarnitine	6.33E-08	1.25E-07	0.075179052	0.202195043	0.444599109	0.787474717	149148	2166146	790404	1515864	5562886	2586809	1822194	662584	2439925	1322815	1998370	7254877	2502293	3037075	761907	5504978	2286936	3133097	6603437	4215896	3057099	879990	7323620	2377719	2592726	7820566	5781438	4626619	914173	5478652	3369559	2829898	4963272	221906	5996192	635099	4177246	2021631	934177	5759541	3298364	4069612	545768
L.Adrenaline	0.000301987	0.000355358	0.029845336	0.110553851	0.510419499	0.832026327	23343	90619	166528	76691	246642	198260	120971	94425	116169	82601	136388	371444	169354	93430	118067	92042	89858	135594	121699	231493	153168	118549	127228	67475	58419	150737	283619	101369	136580	90298	139744	109039	124962	16312	87162	108183	122332	78372	52845	256138	163814	51946	121326
N.acetyl..D..glucosaminitol	1.23E-10	4.35E-10	0.007243606	0.03699162	0.211252747	0.551008487	32136	366656	154071	269600	419978	427239	366320	103263	288558	170805	261717	505110	274903	435827	102223	302511	172770	330322	471026	274934	377994	110323	319357	173501	276119	381609	360145	436685	93855	321723	253557	243608	268744	17745	424959	112747	333189	169928	111216	391561	294524	359561	105706
Lotaustralin	1.07E-10	3.92E-10	0.387375702	0.588900634	9.39E-07	8.23E-05	21768	81432	58730	80883	665239	127254	141077	58996	69068	64375	83964	582620	113453	184704	19591	118241	86082	70133	272430	99376	126701	44687	109453	71203	99665	264880	182813	155456	57219	124750	116952	78200	220105	0	153572	62166	126408	102606	55666	227411	176124	206587	62380
Lys.Val	2.46E-06	3.73E-06	0.169491811	0.356610771	7.39E-05	0.001869804	0	24070	20474	9718	181714	31054	32514	9197	18512	21185	20736	239457	31355	44369	0	27661	21445	23835	67161	25942	28755	9226	33156	32370	25783	54086	48064	41903	8089	32175	28979	18875	42264	0	49337	15646	29876	30529	0	50167	39656	55000	19770
N.Ethylglycocyamine	8.15E-11	3.11E-10	0.004262556	0.023355256	0.130546364	0.443015403	19542	295227	112490	184155	322778	320980	268213	70228	211728	114420	194419	356110	200338	339573	70169	205999	127985	195448	373981	207648	267695	59324	214163	102626	209936	272052	228774	290433	69101	211935	144136	147860	241965	0	298195	67157	195417	128316	70378	266432	222043	260390	81040
LPA.0.0.18.2.9Z_12Z..	5.59E-13	3.15E-12	0.000589667	0.004368517	0.027202733	0.158984861	18744	126569	54080	95305	252414	260281	145661	42404	95309	74046	109038	323770	188032	196569	46064	98149	47758	113766	288100	172325	115074	50804	164936	42486	91275	281043	201796	128385	55537	73321	51125	94487	166975	7347	94988	47576	72657	69517	41357	200935	158919	81371	55212
Ergothioneine	2.40E-08	5.21E-08	0.113271223	0.274153534	4.61E-05	0.001568121	67859	220868	321646	225190	3512561	867057	305791	437700	204380	345149	248981	4099536	845442	414635	393129	216201	341519	288394	1432750	765256	354528	425718	226302	457811	284106	1010478	1002108	332378	509998	230201	491080	253442	836870	24938	454510	490506	234743	476127	120868	975441	904238	477904	601704
X.S..Carnitine	7.89E-13	4.24E-12	9.25E-05	0.000797866	0.100757709	0.370619266	19624898	169716400	56475460	136611328	159747568	141609072	141092416	49683732	130781000	65643416	121450560	164256288	109048824	167766384	47531016	134725040	60538156	126381192	168828112	99337096	142538128	49052308	135836304	65731732	117342152	133673000	111841896	178830128	41882704	139361248	78357968	103564448	128816168	9060317	142599616	44331944	123561992	61040432	61984544	125322232	108682368	134581008	45501864
X4.oxo.4..3.pyridyl..butanoate	1.93E-11	8.04E-11	0.004362838	0.023658277	0.9107277	0.998005771	407661	550892	447301	322313	725294	1615276	805717	144864	904855	762363	257444	354305	1877575	1430119	89298	1644737	1053869	356358	1056962	1805191	1081244	102302	889160	1107328	402354	1355033	3171255	1468965	84336	946693	557479	386811	446073	2043492	730177	89024	666078	852698	216844	611051	1409171	1283241	85361
X3_4.dihydroxybenzylamine	4.77E-05	6.11E-05	0.074523246	0.202057874	0.002364708	0.027421669	21257	36423	37081	22634	262371	54700	39424	20870	29472	31590	33822	378618	45496	57679	31366	50945	47321	60996	84435	58142	65275	36679	54101	34788	35585	85809	82002	49525	44302	108578	38934	34745	55387	10302	51724	24317	49592	28117	16802	88993	53811	79745	34473
Picolinamide	0.002831342	0.003155267	0.070287008	0.193565268	7.35E-05	0.001869804	378258	2213281	3520481	747454	23433704	1236240	1917294	1762807	1268043	2376323	957182	26698968	1428052	3725284	1545637	1666950	1768513	737273	4349414	1350085	2434125	1173791	1366586	1251047	703639	2444933	1104673	1629267	856875	851696	564725	369473	1119703	96240	801873	1459388	588546	4436959	352976	1124344	822652	2764282	1394786
Leu.Lys.Pro	7.19E-06	1.03E-05	0.062747938	0.180357462	0.000144652	0.002869539	0	9430	16612	9945	205666	43264	37499	0	0	6511	14506	225833	31593	41227	0	21243	7607	27589	50664	40794	26779	0	21470	8858	17120	39806	62310	34805	0	17807	6479	17488	24850	0	32714	6888	17773	6783	8272	30496	47966	47810	6219
Dopaquinone	6.35E-11	2.51E-10	0.003254408	0.018019144	0.023398892	0.143114153	9545	234670	85300	23495	349092	78907	49826	60321	266135	139643	33609	595706	70471	82827	60260	418166	196741	50777	876774	96432	89306	72910	575507	179284	37838	986317	141446	123317	38414	413994	177674	36167	464270	4490	69395	36071	287731	91401	16266	332934	80624	54143	36355
S.glutathionyl.L.cysteine	7.46E-05	9.24E-05	0.078098325	0.208526493	0.000275871	0.004486491	0	53094	37623	32893	536607	58678	48768	0	0	32990	27954	705511	31694	91310	11773	43999	15902	29172	121873	35672	63084	10935	37405	19859	22584	83599	60337	52906	0	64717	0	16760	67097	0	48150	31617	34772	16998	0	86810	70621	101212	31500
X.24R_24.R..Fucosterol.epoxide	0.094705319	0.098254434	0.181554583	0.365891612	0.017480053	0.114931348	351504	0	365354	0	1789304	0	0	0	0	0	0	1543949	0	0	181521	182159	0	512459	154796	123556	649404	172786	445305	0	0	425760	396357	271560	546022	1357925	0	157380	0	0	168355	0	0	0	0	0	0	859116	146352
AMP	0.027255239	0.028787662	0.033173635	0.116328879	0.004339015	0.041496761	38261	157323	0	0	1249450	0	0	112960	179004	0	0	1708182	52202	104304	79938	181191	46158	29382	0	0	0	130197	229439	0	46140	0	0	207470	89205	0	0	0	0	0	0	116345	40830	0	0	0	0	0	82872
X2_4.Dinitrophenylhydrazine.1	0.000104323	0.000126438	0.186530123	0.373060246	0.000419322	0.006301816	0	0	0	0	53149	0	0	0	0	0	0	48652	0	0	0	0	0	0	34494	0	0	0	0	0	0	29577	0	0	0	50665	0	0	0	0	0	0	0	0	0	0	0	15231	0
X9alpha.Fluoro.11beta_16alpha_17alpha_21.tetrahydroxypregn.4.ene..3_20.dione	0.429417357	0.434372173	0.300836794	0.517572564	0.379935567	0.740170772	0	0	0	0	0	0	0	7510959	0	0	0	0	0	0	0	0	0	0	0	0	0	0	0	0	0	0	0	0	0	0	0	0	0	0	0	0	0	0	0	0	0	0	0
[truncated: 13 more columns]
